# Supplementary material for: Cardiomyocyte infection by Trypanosoma cruzi promotes innate immune response and glycolysis activation
Source: Front Cell Infect Microbiol. 2023 Feb 6;13:1098457. doi: 10.3389/fcimb.2023.1098457 (PMC9940271; doi:10.3389/fcimb.2023.1098457)
Supplement: Supplementary file 2 [file Table_1.xlsx]

## Sheet: S1 Table
Supplementary Table 1 - Differentially expressed genes: 24 hpi versus Control (0hpi)
Genes with pvalue adjusted for multiples comparions (Ajusted pvalue) <0.05 were considered different
Gene	log2 Fold Change 24 hpi/Control	log2 Fold Change Standard error	pvalue
HELZ2	3.33892	0.127626	7.26862e-151
ISG15	4.2046	0.169149	2.15541e-136
IFI6	3.51792	0.162173	2.41701e-104
PARP9	2.62427	0.13802	1.31536e-80
IFITM1	3.58419	0.194182	4.50603e-76
IRF7	2.97996	0.165048	7.1965e-73
OAS1	5.85464	0.332661	2.48738e-69
IRF9	2.19865	0.13709	6.93732e-58
DTX3L	2.63807	0.164962	1.45317e-57
ITGA10	-2.32232	0.145689	3.33402e-57
H19	1.55806	0.0979938	6.37824e-57
CXCL8	2.76243	0.178489	4.979e-54
IFIH1	3.71788	0.240816	8.99768e-54
MX1	6.13336	0.400227	5.22807e-53
STAT1	1.76569	0.117555	5.42161e-51
EIF2AK2	1.33519	0.0909606	8.81562e-49
PTGS2	2.09476	0.15266	7.5222e-43
IGF2	1.50812	0.110013	9.02138e-43
CADPS2	-1.32595	0.0971424	2.03135e-42
BST2	2.43512	0.17887	3.31097e-42
AL136295.5	1.67103	0.122923	4.33778e-42
FOSB	3.61074	0.26772	1.8651e-41
IFIT1	2.65822	0.199864	2.31023e-40
AC068228.1	6.75698	0.521564	2.19498e-38
USP18	3.7811	0.295704	1.94309e-37
AC132217.1	1.31152	0.104465	3.74634e-36
INS-IGF2	1.53605	0.123264	1.21152e-35
FGF10	-1.63655	0.133193	1.063e-34
H19_1	1.6097	0.131771	2.55577e-34
SOCS3	1.71348	0.14202	1.61437e-33
SAMD9	3.96414	0.32967	2.63933e-33
IFI44	4.48497	0.375918	8.18766e-33
IFIT3	4.88163	0.410665	1.38058e-32
IFITM3	1.66757	0.140415	1.57765e-32
FZD1	-1.13317	0.0965976	8.8538e-32
CCL2	1.92151	0.164271	1.31671e-31
VCAM1	-1.02746	0.0890261	8.18286e-31
AC021678.2	1.91272	0.173126	2.2392e-28
ELF3	1.84349	0.169105	1.13485e-27
RGS16	2.89102	0.26642	1.96456e-27
IL4R	1.57718	0.145593	2.40643e-27
LIF	2.92409	0.270444	3.01372e-27
PLEKHA4	1.36437	0.126458	3.87488e-27
PDLIM4	1.6753	0.157147	1.55311e-26
DDX58	2.05165	0.194329	4.68343e-26
SLC6A6	1.54121	0.146501	6.97813e-26
RSPO3	-1.14726	0.10991	1.65959e-25
TRIM14	1.88634	0.180978	1.94568e-25
RGS6	-1.80189	0.173645	3.15957e-25
PRSS35	-1.73824	0.168245	5.06877e-25
CCBE1	2.14087	0.207342	5.41514e-25
FAM189A2	-1.48619	0.143999	5.67318e-25
ST3GAL1	0.891395	0.0865091	6.75548e-25
TUBB3	1.62608	0.157934	7.34996e-25
AL159166.1	2.54719	0.247617	8.07906e-25
SLC7A2	1.21426	0.118315	1.03577e-24
LINC00648	-1.60214	0.157196	2.15335e-24
HR	3.39647	0.333357	2.22721e-24
TSPAN15	1.58552	0.155751	2.44048e-24
AP001610.1	6.41657	0.6317	3.06463e-24
AC011611.3	1.56938	0.154625	3.32732e-24
TUBA4A	1.2741	0.126127	5.42722e-24
SFRP1	-1.18824	0.117735	5.96406e-24
COL12A1	-1.37896	0.137256	9.50928e-24
GPR3	2.23216	0.22309	1.43915e-23
SPHKAP	-1.83691	0.183772	1.59264e-23
MAFF	2.06402	0.206772	1.82581e-23
VWA1	1.57493	0.157777	1.82829e-23
PTGER3	-1.48713	0.150453	4.86677e-23
PLSCR1	1.60499	0.162396	4.92525e-23
PARP14	2.02724	0.205513	5.94374e-23
SNAP91	-1.2444	0.126335	6.85431e-23
AL691482.3	1.89752	0.192774	7.33188e-23
NBEAL2	0.86972	0.0885289	8.86373e-23
SBNO2	1.37114	0.139719	9.83787e-23
CD24	-0.985303	0.100693	1.30347e-22
SP110	1.91392	0.195725	1.39087e-22
ADAMTS14	1.38666	0.141993	1.58043e-22
GFPT2	1.13464	0.116188	1.58304e-22
PHLDA1	1.34827	0.138612	2.31478e-22
IL1R1	1.81133	0.186813	3.13671e-22
ZC3HAV1	1.20776	0.124843	3.87864e-22
SNHG15	1.65872	0.17154	4.05954e-22
FOS	2.32139	0.240408	4.63316e-22
LGALS3BP	1.14379	0.118592	5.17506e-22
ADGRG2	-2.52015	0.26138	5.32993e-22
BCL3	1.84926	0.192032	5.97472e-22
AC092143.1	1.44742	0.150473	6.64138e-22
C19orf66	2.33208	0.24256	6.94755e-22
ABCA8	-1.52064	0.158183	7.0353e-22
AL445490.1	4.73894	0.49331	7.51261e-22
OAS2	6.81441	0.709491	7.64156e-22
OAS3	3.91843	0.408632	8.88272e-22
GPNMB	2.17755	0.228069	1.32511e-21
SEMA3D	-1.93099	0.202546	1.51912e-21
SPP1	8.07904	0.850038	2.01359e-21
TRIM25	1.60012	0.168746	2.48453e-21
CTSB	1.21129	0.12812	3.25219e-21
JUNB	1.75372	0.185705	3.60223e-21
LOXL4	1.19771	0.127103	4.37489e-21
DHRS3	1.7893	0.190368	5.50021e-21
AC083809.1	1.78263	0.189689	5.57863e-21
ARPC1B	1.24955	0.133329	7.12509e-21
ADAMTSL4	1.41697	0.151858	1.04955e-20
MAFG	1.00051	0.10799	1.9538e-20
PLK3	1.43069	0.155482	3.52548e-20
CUX2	-1.34604	0.146836	4.86586e-20
NLRC5	2.26161	0.249031	1.0692e-19
SDC4	0.903021	0.0995535	1.18241e-19
IFI44L	5.07962	0.561641	1.5069e-19
XIRP2	-2.08486	0.230552	1.52584e-19
LY6E	1.35954	0.150631	1.78583e-19
MARCH11	-1.77633	0.19795	2.86865e-19
ADPRHL1	-0.986992	0.110138	3.20526e-19
TFPI2	1.6787	0.187832	3.98897e-19
MTRNR2L8	4.50886	0.506442	5.43544e-19
XIST	7.61885	0.857909	6.64289e-19
LAMA2	-0.701426	0.0791575	7.91945e-19
ADAM11	-1.22673	0.138494	8.1705e-19
HLA-B	1.8094	0.204358	8.44069e-19
BTG2	1.29815	0.146645	8.57249e-19
INPP4B	-0.837541	0.0946762	9.04125e-19
SORBS2	-1.11975	0.127042	1.20781e-18
BSPRY	2.74543	0.312114	1.41501e-18
JCAD	-0.977707	0.111342	1.61834e-18
DLC1	-1.19291	0.135962	1.72702e-18
SH3BGRL3	0.970977	0.110802	1.8978e-18
SLC2A3	1.41794	0.161994	2.07694e-18
PARP12	1.37122	0.157533	3.19425e-18
ANGPTL6	2.44644	0.281603	3.70402e-18
PMAIP1	2.43879	0.281016	4.0104e-18
KRT8	1.02886	0.119313	6.51418e-18
PROCR	1.86902	0.216972	7.04797e-18
ASPN	-2.74576	0.319112	7.67352e-18
LMO4	-0.966082	0.112445	8.5791e-18
IGFBP2	1.55609	0.181123	8.59562e-18
HES1	1.37781	0.160645	9.76038e-18
CSDC2	0.941881	0.109969	1.08074e-17
CLIP4	0.949252	0.11084	1.0888e-17
ECM1	1.93633	0.227088	1.50514e-17
ZNF704	-1.22584	0.144118	1.80276e-17
ITGA9	-0.923618	0.109167	2.65921e-17
AC093797.1	-1.15606	0.136743	2.80838e-17
CCDC68	1.48566	0.176009	3.15104e-17
TKT	1.01961	0.121222	4.06255e-17
CMYA5	-0.817854	0.0972374	4.06861e-17
IL6ST	1.05613	0.12579	4.62122e-17
FGF1	-1.48655	0.177118	4.7378e-17
TNFRSF1A	1.26311	0.150544	4.84914e-17
GBP3	2.25577	0.270322	7.13662e-17
PDP1	0.837656	0.100397	7.21844e-17
MIR675	1.63376	0.196344	8.72916e-17
AC015912.1	1.78363	0.214488	9.11563e-17
ADAMTS19	-1.02539	0.123583	1.06656e-16
PIM3	1.32846	0.160119	1.07046e-16
HERC5	1.87977	0.227401	1.38171e-16
EGR1	1.6189	0.195864	1.39199e-16
KIAA0040	1.01705	0.123118	1.44703e-16
TRAF4	0.859049	0.104271	1.7419e-16
HLA-C	1.33318	0.162317	2.14921e-16
AC037198.3	0.938635	0.114353	2.24472e-16
ADAMTSL4-AS1	1.33102	0.16235	2.43583e-16
PML	1.02838	0.125469	2.47839e-16
CACNA2D2	-1.04279	0.127472	2.82508e-16
CDH6	2.60195	0.318079	2.83321e-16
YPEL3	-1.13288	0.139536	4.70295e-16
PTPRB	1.1252	0.139075	5.93658e-16
FGF10-AS1	-1.82649	0.226509	7.40498e-16
CSRNP1	1.26478	0.157475	9.61762e-16
DDX60	1.38038	0.171908	9.76535e-16
LRRN3	-1.48876	0.185707	1.08602e-15
IRF1	1.79568	0.224233	1.16484e-15
BCAT1	1.87327	0.234393	1.32745e-15
CPT1B	-1.01551	0.127583	1.72622e-15
SERPINF1	0.944243	0.118651	1.74635e-15
PARP10	1.79338	0.226126	2.17593e-15
LDLR	1.58929	0.200442	2.21055e-15
GUCY1A2	-1.083	0.13666	2.28515e-15
NTN4	-1.44109	0.182117	2.51299e-15
KCNQ5	-0.978402	0.123909	2.87748e-15
PALD1	0.984445	0.124866	3.1704e-15
AC037198.1	0.993926	0.126461	3.85486e-15
TNC	1.68027	0.214162	4.30328e-15
MARS2	1.1376	0.145406	5.13378e-15
AC108472.1	-1.05678	0.135319	5.73791e-15
THBS1	0.96785	0.124038	6.05227e-15
OSGIN1	2.31711	0.297026	6.1403e-15
TBX5	-0.771102	0.0991205	7.28498e-15
HLA-E	1.53768	0.198128	8.42227e-15
TNFRSF19	-0.902349	0.116278	8.47615e-15
TRIM69	0.741551	0.0958854	1.04449e-14
TMEM40	1.79955	0.232961	1.12121e-14
MTCO1P22	4.44992	0.576157	1.13226e-14
PCDH8	1.73332	0.224909	1.29026e-14
CADPS	-0.812824	0.105547	1.34964e-14
PNPT1	1.00025	0.130019	1.43567e-14
EPSTI1	1.37998	0.179465	1.47851e-14
STRIP2	-0.827302	0.107633	1.51417e-14
KRT19	1.3279	0.172837	1.55421e-14
FNDC5	1.15596	0.150693	1.70717e-14
C15orf39	0.948286	0.123867	1.92334e-14
AC008914.1	1.0679	0.139786	2.18033e-14
SLC40A1	-0.752084	0.0984626	2.20147e-14
WNT5A	-0.809355	0.10608	2.35417e-14
TPPP	-0.862441	0.113129	2.46813e-14
ERMAP	-1.09672	0.144535	3.25034e-14
TIMP1	0.855426	0.112735	3.25125e-14
CNTNAP1	1.28785	0.171151	5.28509e-14
SGMS2	1.27996	0.170334	5.71719e-14
FREM3	-2.2941	0.306478	7.13436e-14
AL669918.1	1.61845	0.216562	7.81746e-14
ABCC6	-0.947183	0.126851	8.21075e-14
AXIN2	-1.27727	0.171233	8.70226e-14
AL356356.1	1.41212	0.18946	9.09831e-14
AC243547.1	-2.576	0.345871	9.48672e-14
TAP2	1.61435	0.217035	1.02058e-13
PPM1J	1.69969	0.229452	1.28599e-13
KRT18	1.02808	0.138848	1.31802e-13
GABRE	-1.27817	0.172685	1.34414e-13
CD274	2.36009	0.318934	1.36242e-13
DOK6	-1.1539	0.155993	1.39153e-13
AC010980.1	-1.25471	0.169753	1.45284e-13
CMPK2	2.52726	0.342253	1.53372e-13
LRAT	1.85465	0.251166	1.53428e-13
EGFL7	1.6369	0.221751	1.56262e-13
NXPE3	0.785707	0.106751	1.83682e-13
UGCG	0.930048	0.12658	2.01952e-13
NR4A1	1.20079	0.16344	2.02726e-13
CHKB-CPT1B	-0.834546	0.113682	2.11923e-13
AC009950.1	2.00954	0.274104	2.27917e-13
PTPRH	2.09217	0.285421	2.29957e-13
RADIL	-0.895061	0.122251	2.45224e-13
MTRNR2L1	4.40646	0.601979	2.48051e-13
COL21A1	-1.48977	0.204682	3.37648e-13
HLA-F	1.79502	0.246901	3.5891e-13
MAP6	-0.917176	0.126431	4.0365e-13
ADAMTS5	-3.10422	0.428185	4.17647e-13
BAHCC1	-0.756268	0.104335	4.21627e-13
ATP2A3	1.06224	0.14656	4.23594e-13
UNC5D	-1.8755	0.258791	4.25697e-13
MET	1.56857	0.216829	4.68476e-13
NAMPT	1.43529	0.198476	4.77576e-13
ZBTB7B	1.12187	0.155723	5.83393e-13
EGR3	2.01989	0.280446	5.91469e-13
SHC1	0.830579	0.115328	5.94006e-13
BHLHE40	2.64202	0.367372	6.39937e-13
NECTIN1	-0.777773	0.10839	7.19571e-13
MYH7	-1.26002	0.175625	7.25791e-13
SLC7A1	1.18269	0.164977	7.56535e-13
SLC17A9	1.86923	0.260974	7.92056e-13
AL132855.1	-1.20422	0.168298	8.35194e-13
FOSL1	2.91662	0.408785	9.68916e-13
MIR6891	2.02976	0.284921	1.0489e-12
SPX	-1.44867	0.20363	1.12518e-12
TSIX	5.57233	0.783699	1.15796e-12
DDIT4-AS1	2.94969	0.415581	1.26804e-12
VEGFC	-1.43238	0.201959	1.31759e-12
MYO1G	3.0342	0.429458	1.60403e-12
HLA-G	1.8299	0.259209	1.6706e-12
IL1B	2.62596	0.372967	1.91235e-12
CNTN4	-1.12228	0.159414	1.92224e-12
ZNF106	-0.644333	0.0916036	2.00799e-12
GALE	0.737184	0.104979	2.18416e-12
MFAP4	-1.24526	0.177846	2.52517e-12
LUCAT1	3.1878	0.45602	2.73969e-12
AC074212.1	-0.729732	0.1045	2.88716e-12
ZNF407	-0.841782	0.120678	3.04904e-12
ARSD	-0.756555	0.108507	3.11573e-12
TNMD	-1.96912	0.282562	3.19666e-12
FRAS1	-1.00915	0.145078	3.50337e-12
COL4A6	-0.643663	0.0926251	3.67585e-12
IL1RAP	0.860427	0.123852	3.72626e-12
MID1IP1	0.988899	0.142537	3.9807e-12
CHRD	1.15315	0.166315	4.10385e-12
TUBB4A	0.920963	0.132835	4.11652e-12
SLC2A14	1.81424	0.261718	4.1487e-12
DDIT4	2.97067	0.428654	4.20189e-12
SUCO	0.766372	0.110682	4.38858e-12
SV2A	0.79227	0.114688	4.91306e-12
KLF10	1.36783	0.198214	5.17252e-12
ELL2	0.82666	0.119839	5.2713e-12
TXNRD1	0.760539	0.110378	5.56704e-12
ENDOD1	0.92506	0.134348	5.75539e-12
JAK3	1.0932	0.158816	5.84374e-12
ZNF521	-0.855764	0.124339	5.88174e-12
PARM1	-0.830598	0.121105	6.95939e-12
LRRC8B	0.988923	0.144332	7.2972e-12
FRZB	-1.46958	0.214808	7.84378e-12
NAB2	1.08942	0.159377	8.17158e-12
TMEM176A	1.53988	0.225917	9.35214e-12
SMO	-0.766516	0.112619	1.00152e-11
CACNB2	-0.797854	0.11723	1.00425e-11
UBE2L6	1.24139	0.182423	1.01048e-11
MIR22HG	0.868003	0.1276	1.02786e-11
AC061992.1	2.50132	0.367842	1.04637e-11
SP100	1.67889	0.246966	1.06036e-11
ID4	-0.877281	0.129125	1.09038e-11
PPFIA2	-1.28927	0.18988	1.12184e-11
AL356652.1	2.06912	0.30507	1.18179e-11
IL27RA	1.48308	0.218928	1.25017e-11
PDK2	-0.612545	0.0904377	1.26037e-11
RAB11FIP3	-0.610155	0.0901584	1.30947e-11
SPATA2L	0.986802	0.146113	1.44107e-11
THSD7A	-1.48006	0.219204	1.45849e-11
SH3BP2	0.763738	0.113695	1.8497e-11
TRIM21	1.10207	0.16407	1.85421e-11
ITGB4	2.00324	0.298529	1.94124e-11
TLR3	1.73575	0.258909	2.02645e-11
NANS	0.88848	0.13254	2.03495e-11
SPON1	-0.65513	0.097764	2.06814e-11
NCEH1	1.36813	0.204183	2.07727e-11
ACE	-1.68508	0.251565	2.10757e-11
PCMTD2	-0.658695	0.0985687	2.34738e-11
IGDCC4	-0.81649	0.122258	2.41511e-11
KIAA1456	-0.825472	0.123712	2.51407e-11
IFIT2	2.90265	0.43511	2.53942e-11
TM4SF1	1.29468	0.194094	2.55173e-11
APOL2	1.21037	0.18221	3.07922e-11
SLC38A8	2.84227	0.428163	3.17342e-11
CA13	1.27173	0.191635	3.21845e-11
SIX5	-0.72003	0.108731	3.54112e-11
PPRC1	0.705603	0.106559	3.55049e-11
PDGFB	1.3052	0.197504	3.88274e-11
UBALD2	-0.79732	0.120775	4.06446e-11
DCAF4	0.992956	0.150484	4.15583e-11
IRX4	-1.00811	0.152828	4.21449e-11
LINC00963	0.757457	0.114966	4.44177e-11
PPM1L	-0.806347	0.122451	4.54788e-11
ZNF185	-0.750389	0.114051	4.72213e-11
GALK1	0.9267	0.141182	5.24301e-11
PYGB	-1.23464	0.188111	5.26051e-11
CORO2B	-1.28961	0.196684	5.4992e-11
REPS2	-0.814372	0.124258	5.60576e-11
AQP3	1.92621	0.29413	5.79817e-11
MPP2	0.950743	0.14524	5.90971e-11
AL512353.1	-1.17695	0.179941	6.12024e-11
PSAPL1	2.07978	0.317987	6.13335e-11
AC100793.3	1.39479	0.213301	6.1894e-11
ZNFX1	1.1741	0.179571	6.21946e-11
YPEL2	-0.779103	0.119207	6.33178e-11
HLA-H	1.68852	0.258453	6.43867e-11
UBASH3B	1.36031	0.208679	7.09271e-11
PPP1R13B	-0.645195	0.099025	7.24599e-11
OGFR	0.823428	0.126658	7.96909e-11
CCR10	1.3459	0.207199	8.26648e-11
KIT	-1.69242	0.260602	8.34338e-11
C20orf166-AS1	-1.09252	0.168365	8.64163e-11
AR	-1.1754	0.181273	8.92471e-11
SLC2A6	1.33538	0.206203	9.41656e-11
C1QTNF1	1.15036	0.17765	9.45664e-11
LRRC10	-0.72987	0.11272	9.47768e-11
CEBPD	1.16112	0.179439	9.74654e-11
PDZD2	-1.2738	0.196856	9.75345e-11
NEGR1	-1.47475	0.228185	1.02684e-10
TRIM72	2.68778	0.416099	1.05063e-10
FADS3	0.655765	0.101568	1.07202e-10
UNC93B1	1.50891	0.233784	1.08734e-10
PITX2	-0.975833	0.151227	1.09837e-10
ZFP36	1.01788	0.157787	1.11121e-10
SLC29A4	1.07521	0.166693	1.11679e-10
CDK17	0.646949	0.100398	1.16471e-10
SOCS4	0.728158	0.113041	1.18287e-10
TMEM133	0.645749	0.10047	1.29916e-10
STX1B	0.976384	0.152033	1.34332e-10
TNFRSF21	1.02269	0.159253	1.34687e-10
AC010980.2	-1.24112	0.193346	1.36999e-10
NOCT	1.09841	0.171122	1.37305e-10
AEN	0.973578	0.151732	1.39519e-10
KY	-2.29361	0.357467	1.39652e-10
PVR	0.613923	0.0956844	1.39791e-10
MSANTD4	0.672296	0.104794	1.40459e-10
AC020931.1	2.27415	0.354571	1.41932e-10
ICA1	-0.681371	0.1063	1.45622e-10
SERPINB1	0.773199	0.12067	1.47848e-10
PNOC	1.82817	0.285699	1.56447e-10
MGLL	1.36377	0.213401	1.65217e-10
MROH5	1.25739	0.197235	1.82877e-10
APOL6	3.58299	0.562096	1.83751e-10
AVIL	-1.06237	0.166744	1.87426e-10
NAA15	0.585689	0.0919528	1.89708e-10
CCM2	0.673258	0.105755	1.93798e-10
DTWD1	-0.717406	0.11271	1.95198e-10
UNC5C	-1.19854	0.188356	1.9766e-10
SATB1	-0.71961	0.113185	2.0461e-10
AMPD2	0.875541	0.137802	2.10317e-10
HRH1	1.42073	0.223725	2.14826e-10
ESYT3	-0.762754	0.120203	2.21605e-10
NOD1	1.11599	0.175922	2.24415e-10
CELF2	-0.53465	0.0843279	2.29568e-10
NCALD	-1.17761	0.18574	2.29592e-10
SNCG	1.9432	0.306639	2.3411e-10
FKBP5	0.899173	0.141922	2.36275e-10
TRPV2	2.4146	0.38121	2.388e-10
PPARD	0.751208	0.118673	2.45067e-10
MAP3K6	0.953664	0.15092	2.6323e-10
SEMA4B	0.730599	0.11583	2.83542e-10
ABCB6	1.39304	0.220858	2.83738e-10
ART3	-1.83286	0.290651	2.86248e-10
AC096536.3	1.47213	0.233672	2.97696e-10
IFI35	1.56711	0.249013	3.10814e-10
CLDN6	0.919751	0.146203	3.15602e-10
AMPD3	1.15699	0.183939	3.17358e-10
ID2-AS1	-1.05919	0.168597	3.33519e-10
PAICS	0.810093	0.129063	3.45761e-10
TXLNB	-0.949048	0.151305	3.55454e-10
OBSCN	-0.809445	0.129074	3.58297e-10
P2RY14	-2.37808	0.379262	3.60398e-10
CDK14	-0.691389	0.11049	3.91205e-10
RABGGTB	0.593231	0.0948522	3.99388e-10
MYOM1	-1.04486	0.167128	4.05578e-10
IFIT5	1.35897	0.217459	4.12224e-10
DUSP2	2.26326	0.362233	4.15536e-10
OSBP2	-0.540881	0.0866001	4.21834e-10
BLVRB	0.837122	0.13407	4.26753e-10
AMPH	-1.19762	0.191986	4.43103e-10
GPR161	-0.620732	0.0995282	4.46775e-10
DHCR24	1.30985	0.210315	4.72272e-10
GLCCI1	-0.803006	0.128972	4.7792e-10
PITPNC1	1.3236	0.212624	4.81395e-10
TRIB2	-1.0113	0.162504	4.86898e-10
RIMS3	0.808847	0.130034	4.96253e-10
CTSF	-0.618079	0.099379	4.99027e-10
ADGRG1	3.0507	0.490597	5.02477e-10
DMD	-0.72099	0.115949	5.03034e-10
PPAT	0.731256	0.117666	5.14278e-10
AC021054.1	-0.948598	0.152684	5.20443e-10
SPHK1	1.07863	0.173631	5.22551e-10
HMGCR	0.99343	0.160055	5.40706e-10
RUNX1	1.67413	0.269989	5.6202e-10
SPON1-AS1	-0.754665	0.12175	5.70172e-10
AC004908.3	-1.55843	0.251509	5.77983e-10
TMEM47	0.708233	0.114304	5.79075e-10
TAGLN2	0.982089	0.158556	5.86788e-10
SYNGR2	-0.609747	0.0984879	5.97504e-10
AC104083.1	-0.792429	0.128433	6.82943e-10
CHST14	-0.786744	0.127587	6.98843e-10
MINDY1	-0.675258	0.10958	7.17177e-10
TLE6	1.10274	0.179125	7.4486e-10
ARHGAP42	0.606934	0.0986166	7.5325e-10
UBA7	1.03845	0.169108	8.21412e-10
IFITM2	0.972953	0.15846	8.24987e-10
TRPM3	-1.31096	0.213894	8.84113e-10
CAT	-0.713129	0.116459	9.15689e-10
CASC10	-0.695791	0.113678	9.3148e-10
PAX8	4.46114	0.729612	9.69197e-10
JAG2	0.865705	0.141634	9.82248e-10
PLXNA4	-1.05783	0.173132	9.96735e-10
DDX21	0.731476	0.119894	1.05399e-09
AC005972.4	-2.37951	0.390062	1.0585e-09
SPINK5	-1.05908	0.173701	1.07991e-09
GUCA1A	4.48219	0.735593	1.10603e-09
AL121758.1	0.983707	0.161443	1.10661e-09
COL19A1	-1.50392	0.246894	1.11964e-09
SLC35F1	0.938424	0.15412	1.13678e-09
CLDN4	2.79617	0.459367	1.15035e-09
NAMPTP1	1.56129	0.256498	1.15073e-09
SERTAD1	0.911061	0.149783	1.18277e-09
BTN3A2	1.28121	0.210672	1.19018e-09
ITGA9-AS1	-0.957706	0.157501	1.19709e-09
FDXR	1.03279	0.169877	1.20444e-09
SCN5A	0.910079	0.14976	1.22528e-09
HIVEP3	0.735659	0.121104	1.2428e-09
AL049779.1	0.63578	0.104783	1.29842e-09
CUBN	-1.64615	0.271401	1.31639e-09
SRXN1	0.977053	0.161145	1.33459e-09
DAB1	-0.803915	0.132596	1.337e-09
FRRS1	0.820885	0.135429	1.3497e-09
GRPEL1	0.765767	0.126506	1.41987e-09
SYNE1	-0.808259	0.133583	1.44281e-09
JAK2	-0.931674	0.153985	1.44454e-09
AL356124.2	-0.699271	0.115616	1.46472e-09
IPO4	0.690879	0.114275	1.48705e-09
SPRED3	1.41896	0.234795	1.50917e-09
HECA	-0.623078	0.103248	1.5918e-09
MARCKS	-0.530913	0.0880082	1.61399e-09
ADAMTS6	-0.909585	0.150855	1.64434e-09
ELOVL6	0.643854	0.106842	1.67812e-09
CD55	0.818556	0.135833	1.67888e-09
PRICKLE3	1.25211	0.208348	1.85865e-09
TGFB3	-1.05375	0.175469	1.90932e-09
KLF9	1.15845	0.193282	2.05297e-09
PELO	0.74322	0.124063	2.08993e-09
REEP1	-0.77087	0.128748	2.13149e-09
GAB1	-0.731289	0.122194	2.16845e-09
HIST2H2BE	-0.729507	0.12191	2.17748e-09
LURAP1	0.836209	0.139747	2.18085e-09
OXTR	-1.49551	0.250198	2.26859e-09
MPDZ	-0.666985	0.111695	2.35096e-09
ZDHHC11B	-1.16415	0.195139	2.43528e-09
GPC3	-0.828714	0.139107	2.56285e-09
AC016876.2	0.583085	0.0978969	2.58309e-09
C1orf105	0.830131	0.139425	2.61736e-09
MIR3614	1.51855	0.25545	2.77122e-09
KIAA1522	0.912216	0.153581	2.85655e-09
AC012085.1	1.62278	0.273343	2.90619e-09
KRT81	7.37769	1.24303	2.93424e-09
KAT6B	-0.641407	0.108158	3.02432e-09
EIF4A1	0.574188	0.0968627	3.06908e-09
TAF1D	0.84573	0.1427	3.09234e-09
IFI27	2.16716	0.365672	3.09424e-09
DTX4	-1.15965	0.195733	3.12951e-09
TNK2	-0.814016	0.137406	3.13904e-09
MAP3K14	0.75558	0.127597	3.18764e-09
FBXO41	1.02493	0.173114	3.20828e-09
ADNP2	0.536866	0.0906836	3.21534e-09
RND1	2.17243	0.367158	3.28092e-09
HMGCS1	1.10415	0.186736	3.3615e-09
SLC17A5	0.863432	0.146141	3.458e-09
B3GNT7	0.942349	0.159584	3.52607e-09
RFTN1	0.701324	0.118773	3.53201e-09
FCHSD1	1.02682	0.173913	3.54303e-09
TNFRSF9	3.90155	0.660976	3.57579e-09
ZC3H12A	0.953064	0.16187	3.91307e-09
YWHAG	0.513656	0.0874431	4.24957e-09
TAC4	2.11645	0.360359	4.27504e-09
SLC25A19	0.816599	0.139091	4.33239e-09
CFI	1.24092	0.211487	4.42251e-09
AC004551.1	6.17129	1.05192	4.44657e-09
CDH12	-1.91678	0.326733	4.45127e-09
COL6A6	-2.25139	0.384906	4.9399e-09
ATOH8	-0.891175	0.152486	5.08688e-09
AL031282.1	-0.880474	0.150661	5.09351e-09
AL162171.2	-0.775672	0.132855	5.26817e-09
TMEM88	-1.14261	0.195762	5.32349e-09
MAD2L2	0.66399	0.113802	5.39115e-09
BATF2	3.60743	0.61839	5.42506e-09
SELE	2.52148	0.432554	5.56662e-09
MVP	1.01027	0.173329	5.58831e-09
COL14A1	-1.38953	0.238599	5.75589e-09
CEMIP	-0.99285	0.1706	5.89409e-09
ID2	-0.520258	0.0894124	5.93313e-09
ZNF713	-0.857678	0.147435	5.9798e-09
FBXO2	1.64852	0.283471	6.04551e-09
EFNB2	-0.614638	0.105862	6.39818e-09
LRRC4	-1.16643	0.20091	6.40799e-09
ASS1	0.792387	0.136645	6.67631e-09
HRH2	-0.767424	0.13234	6.67671e-09
GLRX2	1.00882	0.173999	6.71654e-09
CX3CL1	0.893842	0.154226	6.80518e-09
KANK2	-0.572789	0.0988909	6.94998e-09
PUM3	0.724223	0.125177	7.22608e-09
EIF4EBP1	0.647906	0.112026	7.31558e-09
AC022210.1	3.43996	0.595244	7.51106e-09
MAN1C1	0.599785	0.103915	7.84032e-09
IL6	1.56184	0.270652	7.89673e-09
SEMA6B	1.13865	0.197337	7.92377e-09
SPN	0.952253	0.165094	8.02431e-09
GRB7	1.27823	0.22172	8.16272e-09
SAMD14	-0.60555	0.105094	8.31254e-09
AL807752.7	1.22902	0.213399	8.44907e-09
ABCB1	2.77162	0.481662	8.70105e-09
AC004805.1	-1.22539	0.213052	8.83871e-09
TYMP	1.85495	0.322858	9.16972e-09
SQLE	0.913599	0.159017	9.17641e-09
SYNGR3	1.38049	0.240432	9.37351e-09
CD164	0.511366	0.0890777	9.42998e-09
COL4A5	-0.520652	0.0906953	9.43049e-09
HPRT1	0.861278	0.150083	9.54095e-09
UCHL5	0.596181	0.103947	9.7267e-09
PRDM11	-0.663185	0.115637	9.74694e-09
SLC35F2	1.28637	0.224358	9.83459e-09
ARHGEF16	0.957893	0.167115	9.9291e-09
DHX37	0.751675	0.131205	1.01013e-08
S100A11	0.953929	0.166802	1.07191e-08
YPEL1	-0.689594	0.120621	1.08404e-08
AGTRAP	0.789971	0.138208	1.09184e-08
PTCH1	-0.77401	0.13543	1.09586e-08
NEIL2	0.698867	0.122478	1.15614e-08
TSPOAP1	-0.674712	0.118299	1.17418e-08
ADI1	-0.809185	0.141901	1.18077e-08
AL671883.3	2.08558	0.365738	1.18135e-08
UBE4B	-0.565467	0.0991997	1.19607e-08
MARVELD1	-0.952824	0.167181	1.20258e-08
PACRG	-1.81151	0.318361	1.26969e-08
RBMS2	-0.527067	0.0926294	1.26994e-08
TMEM176B	1.30603	0.229658	1.29412e-08
SHISA2	1.0399	0.182868	1.29555e-08
SMYD1	-0.758038	0.133383	1.32233e-08
EPB41	0.739739	0.130209	1.33769e-08
AC239868.2	-0.817345	0.143878	1.34057e-08
ALDH6A1	-0.731929	0.128955	1.37995e-08
KISS1R	4.24653	0.748596	1.40603e-08
AC034268.1	4.72079	0.83243	1.41891e-08
ETV4	0.979877	0.172941	1.46205e-08
CTF1	-0.967734	0.170851	1.477e-08
SEPT5	-0.644485	0.113843	1.5033e-08
DHCR7	1.02644	0.181369	1.51881e-08
SYT12	2.26763	0.40091	1.54759e-08
TCIRG1	0.78413	0.13868	1.56559e-08
B4GALT4	0.528443	0.0935256	1.60215e-08
SH3GL3	-1.00789	0.178463	1.62683e-08
MTMR7	1.00859	0.178631	1.64011e-08
PUS7	0.775192	0.137303	1.64377e-08
FSD1	0.955575	0.169284	1.65374e-08
BAK1	0.67238	0.119123	1.65729e-08
GLP1R	-2.46682	0.437225	1.6809e-08
ERBB4	-0.669889	0.118836	1.72939e-08
IL1RL1	2.85191	0.506241	1.76574e-08
MTUS2	-0.963488	0.171155	1.80906e-08
PMM2	0.676688	0.120222	1.81619e-08
SIPA1	0.703042	0.12497	1.84779e-08
ELOVL5	0.614759	0.10933	1.87681e-08
ZNF468	0.644509	0.114699	1.9194e-08
CARS	1.30791	0.232857	1.94549e-08
RELL2	1.46293	0.26049	1.95339e-08
OLFM2	0.866487	0.154491	2.03891e-08
MCAM	-0.834603	0.148815	2.04279e-08
GTF2IP12	-1.13904	0.203393	2.1411e-08
IMP4	0.514398	0.0919952	2.25023e-08
SGTB	0.714858	0.127881	2.27063e-08
AP005329.2	-0.924659	0.165439	2.28202e-08
LRIF1	0.740379	0.132778	2.45991e-08
TBRG4	0.542991	0.0974259	2.49851e-08
HSPA9	0.673129	0.120867	2.55935e-08
COL3A1	-0.413284	0.0742723	2.62993e-08
NMB	1.8143	0.326102	2.64291e-08
PSME2	0.722098	0.129805	2.65264e-08
CALCOCO1	-0.694368	0.124887	2.69796e-08
KLHL25	0.686731	0.123546	2.72116e-08
BPTF	-0.423235	0.076283	2.88592e-08
SYNPO2	-0.831224	0.149913	2.94466e-08
ZNF267	0.799679	0.144266	2.97214e-08
AIFM2	0.639849	0.115515	3.04038e-08
RNF31	0.546743	0.0987712	3.10432e-08
LPAR3	-1.0793	0.194985	3.10715e-08
HERC6	1.20383	0.217482	3.10726e-08
MYO15B	-0.79348	0.143469	3.19016e-08
GYPE	-2.01165	0.363736	3.19294e-08
NACC1	0.620406	0.112188	3.20079e-08
PTGDS	1.22469	0.221561	3.24715e-08
MLLT11	0.672385	0.121716	3.30949e-08
VGLL4	-0.544211	0.0985354	3.33272e-08
CDKN1C	-1.13282	0.205131	3.34358e-08
SLC12A6	-0.536367	0.0971392	3.35871e-08
KCTD12	-0.804765	0.145787	3.38695e-08
P2RX1	0.919188	0.16658	3.42901e-08
SRP14	-0.562436	0.10201	3.51703e-08
SYT9	-0.979452	0.178048	3.77553e-08
CLSTN2	0.828027	0.150615	3.84889e-08
RDH11	0.679733	0.123644	3.85242e-08
SLC39A1	0.628146	0.114284	3.87751e-08
GNAO1	-0.983533	0.179058	3.95559e-08
MVB12B	-0.695523	0.126743	4.07246e-08
NCOA7	0.975201	0.177784	4.12733e-08
ZBED3	-0.686737	0.1252	4.13213e-08
ICAM1	3.65266	0.666365	4.21808e-08
DDX60L	0.820613	0.149727	4.2359e-08
SLCO4A1	3.10999	0.567592	4.27082e-08
CARD10	1.24906	0.227984	4.28433e-08
CTNNA3	-0.709418	0.129549	4.34878e-08
AHNAK	-0.631506	0.115508	4.57158e-08
GNPNAT1	0.649547	0.118828	4.59536e-08
CBARP	0.883976	0.161764	4.63929e-08
XAF1	5.89797	1.0793	4.63958e-08
IL6R	1.27475	0.233464	4.75721e-08
FAM217B	-0.706589	0.129431	4.78302e-08
KCNQ1OT1	-0.593056	0.108683	4.84903e-08
ADAT3	0.910062	0.166932	4.98905e-08
TCEA3	-0.481883	0.0884137	5.02787e-08
SMARCA2	-0.463727	0.0851196	5.09541e-08
ADAM28	-1.12561	0.206615	5.09834e-08
GYG1	-0.692955	0.127353	5.29206e-08
HDAC5	-0.538731	0.0991362	5.50266e-08
PROM1	-1.2135	0.223585	5.71578e-08
AL450384.2	-0.794208	0.146346	5.73343e-08
ARSD-AS1	-1.03607	0.190946	5.76436e-08
CACNA1C-AS1	-0.555418	0.102371	5.77846e-08
GBP1P1	1.95339	0.360089	5.80362e-08
SHKBP1	0.587321	0.108277	5.81939e-08
KDR	-1.21652	0.22449	5.99164e-08
DUSP13	2.86684	0.529191	6.04687e-08
GTPBP4	0.555312	0.102535	6.10064e-08
AC114947.2	1.08339	0.200057	6.11456e-08
EPHA4	-0.638705	0.117958	6.13926e-08
KRT8P3	1.0624	0.196318	6.24575e-08
PAN2	-0.547098	0.101197	6.43598e-08
TGFBR2	-0.583373	0.107975	6.55826e-08
FHL1	-0.881823	0.163284	6.6444e-08
PGM5	-0.507123	0.093933	6.71001e-08
FRMPD3	0.944567	0.175124	6.90221e-08
MPV17L2	0.608358	0.112865	7.03991e-08
SPOCD1	1.69594	0.314674	7.06551e-08
YARS	0.904714	0.167872	7.07344e-08
CDK8	0.733206	0.136133	7.20685e-08
EPHA7	-0.634971	0.117904	7.22505e-08
NT5DC3	1.12706	0.209278	7.22601e-08
NQO1	1.32543	0.246164	7.27176e-08
PDE12	0.608033	0.113115	7.64369e-08
TMEM87B	0.764139	0.142223	7.75071e-08
TTC39B	0.865081	0.161165	7.97561e-08
MAN1A1	0.665431	0.123977	7.98847e-08
ST8SIA2	-0.860602	0.160407	8.08929e-08
NUMBL	0.616749	0.115003	8.19024e-08
IGSF8	0.590711	0.110169	8.23683e-08
AL353593.2	-0.830596	0.154946	8.29711e-08
COLGALT2	-0.731398	0.136447	8.30784e-08
QKI	-0.505558	0.0943251	8.33421e-08
AL645939.2	3.17849	0.593323	8.457e-08
ADAR	0.729245	0.136137	8.47561e-08
LAMB1	-0.812684	0.151747	8.53055e-08
ABAT	-0.743805	0.138921	8.59512e-08
AC008957.3	-0.977835	0.182723	8.72465e-08
MAPRE2	-0.74146	0.138607	8.82519e-08
SVEP1	-1.22582	0.229321	9.02075e-08
PCBD2	-0.706159	0.132113	9.03518e-08
MTND5P12	4.50643	0.843172	9.06124e-08
AC011446.2	0.699254	0.130947	9.29543e-08
SLC30A7	0.70602	0.132309	9.49381e-08
S100A8	2.0619	0.386471	9.54486e-08
CCDC86	0.838378	0.157185	9.62326e-08
RRBP1	0.534894	0.100288	9.63019e-08
ING4	-0.655512	0.123068	1.00165e-07
RGN	-0.76128	0.143004	1.01805e-07
NCR3LG1	0.619092	0.116369	1.03722e-07
OSGIN2	0.622356	0.117046	1.05374e-07
N6AMT1	-0.618599	0.116384	1.06571e-07
MROH7	-0.909687	0.171162	1.06786e-07
DOT1L	0.573525	0.107944	1.07723e-07
IMPDH1	0.658291	0.124012	1.10651e-07
MSMO1	1.12253	0.211468	1.10663e-07
GNL3	0.567445	0.106902	1.1079e-07
PER2	0.698991	0.131739	1.12125e-07
SAMD9L	3.41493	0.644194	1.15116e-07
CYSTM1	0.625619	0.118027	1.15397e-07
WNT5A-AS1	-1.32577	0.250174	1.16194e-07
TNRC18	-0.585211	0.110491	1.18069e-07
LARP4	0.515307	0.0972982	1.18261e-07
ARL4D	0.88195	0.16657	1.19173e-07
NEO1	-0.510789	0.0965332	1.21426e-07
CYFIP2	-0.424549	0.0802709	1.23017e-07
ROBO2	-0.759803	0.143811	1.26846e-07
AC004594.1	-1.98893	0.376618	1.28456e-07
RAB6B	1.02202	0.193569	1.29256e-07
WDFY2	0.500809	0.0949664	1.33816e-07
AL139241.1	1.13366	0.214999	1.34308e-07
MMP2	-0.651972	0.123665	1.34894e-07
PRRG3	-0.922779	0.175298	1.40917e-07
TOMM40	0.509599	0.0969346	1.46314e-07
HDHD3	0.712844	0.13577	1.51777e-07
PGF	1.20287	0.229133	1.52389e-07
MTFP1	1.22085	0.232595	1.53082e-07
LAP3	0.771981	0.147135	1.54813e-07
AC244517.5	-0.64824	0.123614	1.57057e-07
ANKRD27	0.649308	0.123916	1.60667e-07
KLF16	0.826459	0.157778	1.6224e-07
NOC3L	0.704841	0.134618	1.64234e-07
SAP30L	-0.573734	0.109588	1.6467e-07
PLXNC1	-0.957442	0.182898	1.65129e-07
PPME1	0.710146	0.135716	1.67149e-07
IRF3	0.561583	0.107368	1.69091e-07
PPP2R2B	-1.20501	0.230423	1.6992e-07
TMEM241	0.755536	0.144493	1.70559e-07
ZNF536	-1.39822	0.267455	1.7146e-07
SRFBP1	0.68283	0.130632	1.72169e-07
FGF23	5.11527	0.978979	1.74054e-07
SELENON	0.417191	0.0798684	1.75589e-07
CYP51A1	0.761625	0.145927	1.79672e-07
MYRF	-0.492468	0.0943694	1.80369e-07
SLC2A13	0.685048	0.131381	1.84618e-07
SMPDL3A	-0.904874	0.173655	1.88063e-07
FSTL1	-0.524221	0.100617	1.88757e-07
HSD3B7	0.991052	0.190331	1.91911e-07
RITA1	0.568446	0.109217	1.94288e-07
RNF6	0.735227	0.141335	1.97129e-07
AC004832.3	1.15099	0.221291	1.97967e-07
ZDHHC9	0.647598	0.124519	1.98429e-07
CPXM1	-1.02158	0.196485	2.00067e-07
FREM1	-1.11548	0.214623	2.02074e-07
MRAS	-0.652466	0.125613	2.05545e-07
CYP46A1	-1.01655	0.195729	2.06212e-07
AC008687.8	1.67326	0.322346	2.09296e-07
HNF1B	6.66958	1.28537	2.11619e-07
PRR7	1.4976	0.288724	2.13763e-07
DKK1	-2.0027	0.386306	2.16886e-07
PPP2R1B	0.588467	0.113515	2.1711e-07
PGR	-1.42661	0.275197	2.17213e-07
PPP1R15B	0.724749	0.139821	2.17886e-07
MFAP2	-0.578809	0.111672	2.18228e-07
RBM5	-0.448788	0.0865919	2.18592e-07
AC100803.3	0.9866	0.19037	2.18894e-07
SH3RF2	-0.67015	0.129353	2.20934e-07
CD27-AS1	-0.623028	0.12029	2.22627e-07
KIAA1161	0.707182	0.136596	2.25257e-07
LINGO1	0.95079	0.183694	2.26761e-07
ICAM5	2.07888	0.401678	2.27315e-07
PFN1	0.413921	0.0799813	2.27649e-07
AC211433.1	-0.538183	0.104003	2.28296e-07
AC022336.2	-1.39491	0.269598	2.29099e-07
SNPH	0.761108	0.14711	2.29478e-07
PSD	0.723693	0.139888	2.29921e-07
PRDM6	-1.22156	0.236185	2.31552e-07
RALGPS1	-0.520785	0.100707	2.32506e-07
TRDN	-0.66969	0.129628	2.38863e-07
PSMD12	0.606504	0.117447	2.41651e-07
VARS	0.629872	0.122054	2.46172e-07
PTH1R	-0.583815	0.11313	2.46211e-07
AC100793.2	1.40926	0.273107	2.46834e-07
SENP3-EIF4A1	0.475629	0.0921825	2.47425e-07
FAM212B	-0.722995	0.140133	2.4779e-07
DIXDC1	-0.529278	0.102648	2.51954e-07
KEL	1.20595	0.234002	2.55544e-07
SOX6	-0.807227	0.156638	2.55725e-07
DUBR	-0.892317	0.173167	2.56451e-07
NEAT1_1	1.40014	0.271996	2.63773e-07
TSHZ2	0.612408	0.118995	2.654e-07
RXRA	-0.56587	0.109966	2.66286e-07
DPH2	0.700749	0.136217	2.68452e-07
CCDC80	-0.623361	0.121177	2.68634e-07
PTPRN	1.7828	0.346659	2.70644e-07
LRRD1	0.750475	0.145981	2.73383e-07
LONP1	0.808697	0.157475	2.81536e-07
CYB561A3	-0.717068	0.139633	2.8159e-07
CXCL10	6.49137	1.26501	2.87457e-07
PCSK5	-0.781953	0.152514	2.94276e-07
NBPF11	-0.61075	0.119136	2.95171e-07
SNX16	0.705222	0.137674	3.01643e-07
C5orf56	1.14129	0.222947	3.0697e-07
SELENOI	0.486807	0.0950989	3.07232e-07
PRAL	4.23576	0.827628	3.08868e-07
PPTC7	0.511626	0.0999672	3.08899e-07
MAGI2	-0.499023	0.0975192	3.10144e-07
AC011504.1	-1.80161	0.352177	3.12668e-07
BTN2A2	0.800182	0.156487	3.16385e-07
SLC7A8	-0.738223	0.144459	3.2173e-07
GUCY1A3	-0.641285	0.125547	3.25702e-07
GALNT17	-1.03673	0.203072	3.30364e-07
GALNT13	-0.848048	0.166156	3.32694e-07
FAM222A	-0.762763	0.149465	3.3381e-07
DDX17	-0.408337	0.0800615	3.3913e-07
SYNE2	-0.553148	0.10848	3.41299e-07
TBC1D8	-0.524313	0.102861	3.44509e-07
BCL11A	-0.655826	0.128721	3.4886e-07
RRP12	0.853281	0.167559	3.53544e-07
SRL	-0.718017	0.141011	3.54451e-07
CTDSP2	-0.436056	0.0856377	3.54553e-07
TUBB8P9	6.29861	1.23731	3.56949e-07
CFB	1.7555	0.34507	3.63046e-07
LIMS1	0.637625	0.125373	3.66043e-07
ST6GAL2	-1.35018	0.265508	3.67083e-07
AKAP6	-0.538232	0.105843	3.67259e-07
FAM83G	1.08643	0.213713	3.70425e-07
MRVI1	-1.03073	0.202802	3.72541e-07
FERMT1	-1.07482	0.211618	3.79316e-07
WDR74	0.632523	0.124574	3.82456e-07
LRRC38	3.12658	0.615815	3.83145e-07
LINC00880	1.15386	0.22733	3.86103e-07
SERPINB9	0.792588	0.156185	3.88186e-07
CD226	-1.48386	0.292423	3.88767e-07
GP1BB	-0.713939	0.140729	3.9132e-07
IER2	0.558873	0.110208	3.9561e-07
SSC4D	0.846267	0.166925	3.98361e-07
PROSER2	0.908183	0.179148	3.9896e-07
ACACB	-0.696748	0.137454	4.00041e-07
AC006027.1	1.09539	0.21622	4.06043e-07
UPK3B	3.0073	0.593721	4.08024e-07
RELN	-0.894104	0.176607	4.13388e-07
SPRED1	0.587407	0.116177	4.27849e-07
FDFT1	0.65267	0.129088	4.28167e-07
FAXDC2	-0.633594	0.125377	4.33791e-07
USP31	0.553801	0.109606	4.35693e-07
RIN2	-0.621758	0.123073	4.37355e-07
AC008969.1	-0.591927	0.117211	4.41565e-07
GYS1	0.536624	0.106342	4.5069e-07
ZNF436	-0.485743	0.0962724	4.52328e-07
FAM124A	-1.12737	0.223452	4.52897e-07
ADA	0.887081	0.175859	4.55268e-07
RNF14	0.502412	0.0996308	4.58916e-07
PPP1R14B	0.559278	0.110932	4.6159e-07
TCF4	-0.514733	0.10216	4.69222e-07
PCDHB2	-0.629079	0.124891	4.72847e-07
ADGRD1	-0.794615	0.157843	4.79828e-07
TNS2	-0.692748	0.137694	4.87751e-07
TMEM131L	-0.59721	0.118751	4.92827e-07
AL139099.1	-1.15619	0.229962	4.9626e-07
RASSF9	-0.741908	0.147626	5.01871e-07
TMEM91	1.00644	0.200272	5.02563e-07
HTATIP2	1.20388	0.239585	5.03848e-07
GADD45G	-1.3623	0.271548	5.2545e-07
RCN3	1.24081	0.247418	5.30284e-07
A2M	0.663925	0.132394	5.30971e-07
LMO3	-1.36499	0.272261	5.34422e-07
CLIC1	0.559142	0.111534	5.35327e-07
TUB	-0.638117	0.127343	5.41493e-07
WDR12	0.589554	0.117753	5.53683e-07
RABGAP1L	-0.530831	0.106072	5.60255e-07
MYADML2	-1.10838	0.221561	5.65602e-07
ADAM15	0.529229	0.105791	5.65675e-07
AL355310.2	1.00637	0.201256	5.72074e-07
AC010136.1	-1.79964	0.359915	5.72812e-07
RANBP6	0.54591	0.109184	5.73551e-07
HLA-DQB1-AS1	3.65213	0.730528	5.75384e-07
ST6GALNAC5	-1.26373	0.252794	5.76171e-07
KDELR3	0.747363	0.14966	5.92217e-07
DPH3	0.488925	0.0979142	5.93239e-07
AK2	0.538804	0.107983	6.04706e-07
AC132825.1	5.53116	1.10922	6.14739e-07
PTPN21	-0.651163	0.130631	6.20469e-07
CITED2	-0.695442	0.139761	6.49323e-07
HSPA4L	0.728686	0.146467	6.52202e-07
LGI2	-0.965584	0.194176	6.60185e-07
SCD5	0.743953	0.149608	6.60294e-07
S1PR1	-0.716171	0.144025	6.60743e-07
CARS-AS1	1.51704	0.305248	6.70036e-07
AC093899.2	-0.586221	0.11799	6.75148e-07
TCTEX1D1	2.00358	0.403299	6.76572e-07
RASSF5	0.549002	0.110515	6.77559e-07
GNL2	0.50021	0.100703	6.79328e-07
CDK6	-0.510721	0.102832	6.81452e-07
LMAN1	0.576484	0.116115	6.87809e-07
SERPINA1	2.91569	0.587505	6.94737e-07
CDC42EP2	1.07749	0.217123	6.95655e-07
NUFIP2	0.5654	0.113989	7.04441e-07
TNNI3K	-0.785724	0.158465	7.11018e-07
ARRDC4	1.08117	0.218183	7.22077e-07
CACNA1C	-0.491231	0.0991571	7.26764e-07
AL158850.2	-0.884851	0.178691	7.35059e-07
APOE	0.790138	0.159642	7.44331e-07
SMIM14	-0.548525	0.110853	7.48907e-07
ERO1A	1.04072	0.210429	7.58719e-07
FRY	-0.652557	0.132022	7.70092e-07
PCDH11X	-1.25383	0.253701	7.7258e-07
BRD8	-0.530859	0.107506	7.8957e-07
METTL1	0.810821	0.164561	8.34337e-07
SLC20A1	0.723362	0.146867	8.42416e-07
CFAP44	-0.692943	0.140694	8.4282e-07
CHKB	-0.556753	0.113064	8.46959e-07
ANK3	-0.441304	0.0896695	8.59051e-07
FOXO4	-0.596676	0.121268	8.64022e-07
ZDHHC11	-0.858211	0.174425	8.64396e-07
MANBA	-0.568541	0.115559	8.65818e-07
CA2	1.27074	0.258357	8.72007e-07
SUCNR1	2.83147	0.575753	8.74987e-07
LMTK3	2.40192	0.488612	8.84148e-07
AL645929.1	1.77536	0.361167	8.85015e-07
HDGF	-0.392161	0.0798194	8.96478e-07
SLC6A4	-2.27422	0.46319	9.11236e-07
VCAN-AS1	-0.812975	0.165585	9.12106e-07
AC009652.1	-1.88564	0.384142	9.16773e-07
KRT8P36	1.18263	0.240948	9.18919e-07
DISC1	-0.635321	0.129473	9.24927e-07
SIX4	0.759235	0.15473	9.25589e-07
FGFR2	-0.631762	0.128819	9.37848e-07
PSMB8-AS1	1.30491	0.266082	9.38232e-07
TOM1L2	-0.398679	0.0813024	9.40726e-07
EIF2AK4	-0.41961	0.0856021	9.49302e-07
KANK1	-0.502625	0.102563	9.55128e-07
AC096536.1	2.62346	0.535406	9.58657e-07
LITAF	0.494517	0.100953	9.65728e-07
APOL1	2.39734	0.489428	9.66918e-07
AC113208.4	1.05297	0.215034	9.74238e-07
AC007899.1	1.32581	0.270783	9.77114e-07
SEC61G	0.887105	0.181213	9.81122e-07
AC092073.1	0.904486	0.184836	9.90847e-07
GTF2I	-0.496431	0.101455	9.92646e-07
SNCAIP	-1.00282	0.204983	9.97043e-07
LRRC53	-1.56151	0.319226	1.00053e-06
PANX1	0.638379	0.130716	1.04105e-06
GABPB1-AS1	-0.627755	0.128709	1.07529e-06
CMAHP	-0.852498	0.174838	1.0829e-06
KLHL41	-0.658017	0.135003	1.09316e-06
IFT81	-0.533427	0.109502	1.10803e-06
PYROXD2	-0.567443	0.11654	1.1211e-06
AL445259.1	-1.40833	0.289326	1.12953e-06
GTF2IRD2	-0.975164	0.200601	1.16674e-06
AGFG2	0.657507	0.135271	1.16989e-06
MTMR9	0.478954	0.0985789	1.18227e-06
RSAD2	2.08199	0.428709	1.19519e-06
CBS	1.40339	0.289029	1.20059e-06
AL353593.1	-0.732162	0.1508	1.20281e-06
WDR43	0.634643	0.130821	1.22706e-06
AC126696.2	1.67487	0.345289	1.23056e-06
VCAN	-0.768583	0.158453	1.23128e-06
EXOC6B	-0.539974	0.111345	1.23741e-06
BMF	-0.838724	0.173076	1.25991e-06
APOL3	4.09804	0.846021	1.27314e-06
RBM4B	-0.509445	0.105238	1.29252e-06
RCAN2	-0.749107	0.154764	1.29639e-06
CANX	0.383427	0.0792198	1.29814e-06
PDCD4	-0.496574	0.102629	1.30793e-06
SLC35E2B	-0.52694	0.108917	1.31155e-06
PEAK1	-0.448846	0.0928116	1.32415e-06
AC018647.1	-1.72021	0.355808	1.33374e-06
NUP58	0.477308	0.0988067	1.36034e-06
AC093110.1	-0.542796	0.112438	1.38244e-06
NR4A3	1.11118	0.230254	1.39373e-06
EFHD2	0.663595	0.137509	1.39424e-06
PACSIN1	0.656131	0.135967	1.39543e-06
HOOK1	0.524112	0.108682	1.41811e-06
ASCC2	0.493292	0.102292	1.41863e-06
GAS2	-0.790721	0.164023	1.42987e-06
PGAM1	0.889118	0.184441	1.43123e-06
TIMM8A	0.635829	0.131923	1.43779e-06
ST8SIA5	1.0085	0.209249	1.43848e-06
AL645922.1	1.65146	0.342674	1.4404e-06
ALCAM	-0.556852	0.11556	1.44479e-06
RNF4	0.530448	0.110122	1.45811e-06
MAGED2	-0.583478	0.121151	1.46381e-06
REC8	0.502281	0.104315	1.47163e-06
ATG7	-0.533566	0.110817	1.47312e-06
ABCC9	-0.867033	0.180077	1.47354e-06
ZCWPW1	-0.826924	0.171798	1.48427e-06
CCDC47	0.483087	0.100368	1.48574e-06
ADD2	0.538443	0.111911	1.49915e-06
BYSL	0.649244	0.134971	1.50743e-06
AC025259.3	1.27539	0.265175	1.51208e-06
TSPAN7	-0.863555	0.179551	1.51282e-06
MXD4	-0.712271	0.148108	1.51593e-06
AC010680.2	-0.773119	0.160779	1.52e-06
COQ10B	0.629033	0.130987	1.56878e-06
PSMD5-AS1	-0.511701	0.106559	1.57064e-06
CDH4	-1.76419	0.367454	1.57789e-06
GGNBP2	0.440948	0.0918492	1.58048e-06
EFHD1	-0.870471	0.181349	1.58686e-06
BISPR	1.20139	0.250325	1.59205e-06
PRR15	1.76106	0.367019	1.60043e-06
AC113554.2	-1.52006	0.316815	1.60294e-06
PLEKHO2	0.768218	0.160132	1.60742e-06
CASQ2	-1.09036	0.227291	1.60886e-06
BLOC1S3	0.920198	0.191856	1.61624e-06
ALDH4A1	-0.579253	0.120773	1.61703e-06
HYDIN2	-1.47081	0.306753	1.62847e-06
AC012615.3	0.969997	0.202488	1.66448e-06
NOP2	0.704675	0.147354	1.73381e-06
LDB3	-0.482863	0.101099	1.78675e-06
CCNL1	0.420709	0.0881099	1.79867e-06
TPI1P1	1.33617	0.279838	1.79874e-06
YRDC	0.665051	0.139292	1.80159e-06
MTND5P10	6.16671	1.29281	1.84219e-06
TTN-AS1	-0.681273	0.142917	1.87065e-06
ANKRD44	-0.942526	0.197819	1.89249e-06
TGFBI	0.643975	0.135224	1.91398e-06
HMOX2	0.510083	0.107123	1.92007e-06
TARS	0.923968	0.194069	1.92602e-06
ID1	0.572525	0.1203	1.94408e-06
HBD	4.42117	0.92919	1.95434e-06
MXRA5	-0.84607	0.178049	2.01531e-06
IFNAR2	0.592705	0.124733	2.01622e-06
TDRD7	0.816892	0.172034	2.04996e-06
MAML3	-0.476917	0.100703	2.18128e-06
KIAA1107	-0.904577	0.191051	2.19347e-06
ANOS2P	-1.1659	0.24625	2.1946e-06
DCP1A	0.456275	0.0964644	2.24531e-06
COL11A1	1.0111	0.213818	2.25885e-06
IFT172	-0.605911	0.128149	2.26523e-06
CD9	0.947898	0.200508	2.27317e-06
CRTC1	-0.525374	0.111159	2.28604e-06
ALAS1	0.509856	0.107882	2.28906e-06
SEC24A	0.53056	0.112276	2.2957e-06
HLA-A	1.50215	0.317889	2.29671e-06
RRAS	0.722088	0.152818	2.29951e-06
TMEM220	-0.838503	0.177485	2.30851e-06
YBX2	0.971075	0.205584	2.31832e-06
LSAMP	-0.783607	0.166047	2.36798e-06
AL136295.4	0.524113	0.111085	2.38049e-06
ISPD	-0.806056	0.170844	2.38077e-06
AFF2	-0.775462	0.164456	2.41337e-06
FPGT-TNNI3K	-0.715592	0.151836	2.4418e-06
AJUBA	-0.552833	0.117303	2.44262e-06
ENPP5	0.948387	0.201261	2.45015e-06
RHOU	1.5724	0.333914	2.48953e-06
NPHP3	-0.443785	0.0942669	2.50466e-06
WTIP	-0.677787	0.144011	2.52024e-06
EMC9	0.678394	0.144146	2.52245e-06
GBE1	0.843083	0.17918	2.53568e-06
EGFEM1P	-0.622909	0.132583	2.62417e-06
PPM1H	-0.779268	0.165878	2.62928e-06
TLCD1	0.960417	0.204481	2.64189e-06
DHX58	2.02494	0.431458	2.68904e-06
AL161729.1	-1.61635	0.344446	2.69749e-06
FCHO2	-0.533666	0.113771	2.72286e-06
NTN1	1.23294	0.262877	2.73004e-06
ANOS1	-0.61871	0.132007	2.77287e-06
CBLN2	-1.1014	0.23502	2.78051e-06
SEMA5A	-0.711587	0.151872	2.79354e-06
MARCH8	-0.515945	0.110119	2.79524e-06
TFPI	0.635752	0.135701	2.80012e-06
FBXL22	-1.10378	0.23564	2.81092e-06
VKORC1	0.873928	0.186679	2.84843e-06
NCLN	0.530651	0.113353	2.84936e-06
HS3ST1	1.18702	0.253582	2.85448e-06
VWC2	-0.963541	0.205841	2.855e-06
TACC2	-0.645908	0.138025	2.87353e-06
CITED4	0.716834	0.153201	2.88233e-06
AC093752.1	-0.627331	0.134083	2.88712e-06
GATS	-0.524802	0.112232	2.92474e-06
TIAF1	-0.490576	0.10495	2.94865e-06
AC011446.1	0.758862	0.162367	2.95749e-06
TMEM168	-0.446941	0.0956492	2.97251e-06
RAB11FIP4	1.37618	0.294606	2.99374e-06
NOD2	3.86884	0.829072	3.06415e-06
ERBB2	-0.547642	0.117371	3.07248e-06
RNF181	0.565213	0.121188	3.10192e-06
PINK1	-0.411858	0.0883097	3.10439e-06
AK9	-0.71029	0.152328	3.11797e-06
PBLD	-0.849396	0.18217	3.12163e-06
TANC2	-0.462687	0.0992471	3.13201e-06
ARHGAP6	-0.852477	0.182957	3.17081e-06
NAGPA-AS1	-1.68262	0.361155	3.17739e-06
MPPED2	-0.572144	0.122863	3.21205e-06
FRK	1.19585	0.256815	3.21699e-06
NEFH	1.5763	0.338537	3.22066e-06
FAM214B	0.624679	0.13416	3.22085e-06
PTPRZ1	-1.97807	0.425043	3.25839e-06
N4BP2	-0.462135	0.0993141	3.26713e-06
NAP1L3	-0.731596	0.157246	3.27856e-06
ST3GAL5	0.941572	0.20238	3.27938e-06
AL133453.1	1.16885	0.251235	3.28106e-06
EXOC8	0.561737	0.120767	3.297e-06
AC008622.2	1.2003	0.258087	3.3075e-06
TRMT6	0.586542	0.126136	3.31784e-06
AL020996.1	0.40126	0.0863109	3.3353e-06
B4GALT1	0.530099	0.11406	3.35923e-06
FAH	0.600115	0.129226	3.41843e-06
KLHDC3	-0.41698	0.0898254	3.44862e-06
TEX2	0.442054	0.0952334	3.45398e-06
FREM2	-0.873913	0.188302	3.4668e-06
SLC5A10	1.21584	0.26203	3.4825e-06
ZNF608	-0.526795	0.113566	3.50691e-06
ACADL	-0.842521	0.181672	3.52493e-06
SMAD9	-0.566871	0.122244	3.5314e-06
KDM3B	-0.403422	0.087013	3.54638e-06
CCDC137	0.551501	0.118958	3.5505e-06
Z83844.1	1.57947	0.340716	3.55692e-06
PHKG2	0.537512	0.115958	3.56238e-06
AL080251.1	-0.563774	0.121643	3.57549e-06
SCN1B	1.07541	0.232076	3.58862e-06
TCTN1	-0.521706	0.112649	3.63434e-06
ADRB2	-0.953944	0.206024	3.65218e-06
TUBB1	1.60084	0.34583	3.67463e-06
LTBP3	-0.36688	0.0792657	3.68361e-06
MSRA	-0.760621	0.164345	3.6886e-06
SV2B	1.76481	0.381419	3.71056e-06
RCSD1	-0.632907	0.136921	3.79294e-06
CYB5R1	0.561864	0.121571	3.80604e-06
AC073862.3	-0.996121	0.215548	3.81274e-06
AC023157.1	3.85532	0.834887	3.87881e-06
IFNLR1	-0.825578	0.178851	3.91205e-06
GLRX	0.639265	0.13852	3.93152e-06
PHLDA2	2.38501	0.516824	3.93587e-06
ZNF33B	-0.61286	0.132887	3.9906e-06
DMWD	-0.406387	0.0882036	4.07784e-06
NAPG	0.522648	0.113449	4.08725e-06
FBN2	-0.730395	0.15855	4.09081e-06
SNHG17	0.557637	0.121063	4.10131e-06
SEMA6C	-0.6123	0.132935	4.10436e-06
ATG101	0.51871	0.112621	4.10846e-06
ZNF423	-0.870857	0.189162	4.14924e-06
AC011005.4	-1.08334	0.235382	4.17513e-06
NFYB	-0.686053	0.149067	4.17831e-06
TMEM163	-0.851138	0.185	4.20992e-06
HCCS	0.465153	0.101137	4.2401e-06
RARRES3	3.55995	0.774157	4.25574e-06
FAM149A	1.04114	0.226425	4.26251e-06
PIP5K1A	0.421524	0.0917479	4.34056e-06
NELL2	0.98877	0.215248	4.35596e-06
NLN	0.582209	0.126799	4.39894e-06
COLQ	-0.796268	0.173499	4.44385e-06
PMEL	0.683779	0.14902	4.46446e-06
FAM110B	-0.547842	0.119443	4.50463e-06
TRIM22	1.41572	0.308686	4.51191e-06
DHX16	0.420766	0.0917489	4.51677e-06
DIRAS2	-1.71418	0.374076	4.59588e-06
AC010680.4	-0.786334	0.171656	4.63043e-06
LMO7	-0.679627	0.14853	4.74638e-06
ACTBP2	1.73013	0.378137	4.75318e-06
TRIM24	-0.415543	0.0908261	4.75874e-06
HSPA1A	-0.907627	0.198454	4.79662e-06
AFF4	0.437732	0.0957154	4.80175e-06
RIN1	1.23073	0.269126	4.80652e-06
AC135050.2	0.856517	0.18731	4.81447e-06
RAPGEF4	0.774214	0.169344	4.83456e-06
PSMA3-AS1	-0.511006	0.111809	4.86915e-06
RAB40B	-0.631018	0.138102	4.89568e-06
CBL	0.372704	0.0815909	4.92501e-06
PFDN6	0.63791	0.139651	4.92649e-06
RPP14	0.403576	0.0883563	4.93351e-06
OPRL1	-1.1532	0.252486	4.9384e-06
RCBTB2	-1.05467	0.230946	4.95329e-06
LRRTM1	-1.17964	0.258327	4.96e-06
LINC01770	1.34602	0.294837	4.988e-06
SNX10	0.991069	0.217109	4.99847e-06
DPY19L2	-0.874321	0.191678	5.0812e-06
MAP3K20-AS1	-0.488539	0.107162	5.14213e-06
LMNA	0.409345	0.0898025	5.15746e-06
FLNA	-0.483228	0.106049	5.19761e-06
USPL1	0.610165	0.133942	5.22761e-06
AC004490.1	0.611753	0.134296	5.23214e-06
PTPRF	0.77955	0.171149	5.24341e-06
ANK2	-0.368736	0.0809645	5.25624e-06
KDM5D	-0.429911	0.0944342	5.30139e-06
TGFB1I1	-0.597102	0.131285	5.41224e-06
SIPA1L1	-0.689436	0.151626	5.44258e-06
ZNF69	-0.664789	0.146225	5.45826e-06
UBE2H	-0.471929	0.103915	5.58578e-06
CGN	0.820109	0.180615	5.60826e-06
PDE11A	0.960232	0.211482	5.61246e-06
MACF1	-0.37819	0.0833095	5.63659e-06
ZSCAN31	-0.70466	0.155332	5.72007e-06
CCDC194	2.8673	0.632136	5.73603e-06
MTHFD1L	0.610367	0.134571	5.743e-06
HAMP	1.30879	0.288602	5.7617e-06
CHD3	-0.44628	0.0984263	5.78338e-06
DENND4A	0.607004	0.133885	5.79362e-06
DCUN1D4	0.502711	0.110904	5.81977e-06
TTN	-0.642571	0.141813	5.867e-06
GOLT1B	0.650031	0.14354	5.93824e-06
LINC02029	1.18107	0.260807	5.93934e-06
ZCCHC2	0.513899	0.113494	5.95445e-06
UNC45B	-0.63305	0.139809	5.95527e-06
LAMC1	-0.371164	0.0819887	5.98225e-06
RIMS4	-0.606756	0.134138	6.0863e-06
AC009948.4	-0.685429	0.151597	6.14305e-06
LIPG	1.76022	0.389562	6.22874e-06
AC009948.5	-0.700926	0.155139	6.24124e-06
PLXNB3	1.02242	0.226359	6.27718e-06
EARS2	0.477577	0.105743	6.29079e-06
AGPAT2	0.557571	0.123469	6.30509e-06
ALAD	0.52275	0.115784	6.33494e-06
AL118511.1	-1.55473	0.344364	6.33773e-06
CAV3	-1.81782	0.402852	6.41024e-06
TLN2	-0.667114	0.14787	6.43725e-06
GANC	-0.486659	0.107897	6.4705e-06
HEATR5B	-0.466762	0.103507	6.49883e-06
BTN3A1	0.895567	0.19879	6.63433e-06
HP1BP3	-0.50375	0.111843	6.6655e-06
ZBTB43	0.489659	0.108753	6.71584e-06
MELTF	1.19751	0.266258	6.87459e-06
NXT1	0.691874	0.153866	6.90494e-06
TNNT3	2.28427	0.508048	6.91891e-06
CAPS	-0.694261	0.154426	6.93223e-06
AL671277.1	1.59192	0.354142	6.95278e-06
C1QTNF3-AMACR	-0.546819	0.121699	7.01532e-06
REEP2	0.55231	0.122958	7.06025e-06
LIX1L	-0.468615	0.104409	7.18002e-06
AC021088.1	-0.696684	0.155246	7.20228e-06
TTC28	-0.432495	0.0963988	7.23957e-06
KLHL21	-0.570929	0.12727	7.25889e-06
AC010680.3	-0.716028	0.159655	7.29688e-06
FGF13	-0.61762	0.137737	7.32433e-06
PLD6	1.07587	0.239957	7.34014e-06
SPTBN5	-0.832561	0.185894	7.51016e-06
MYO18A	-0.454271	0.101451	7.54348e-06
PDE5A	-0.577389	0.128953	7.55235e-06
AP000777.2	1.05056	0.234642	7.5591e-06
VPS18	0.595574	0.133062	7.60856e-06
AL031772.1	-0.620305	0.138601	7.62366e-06
CDC42SE1	0.42386	0.094717	7.64037e-06
SLC39A7	0.380485	0.0851326	7.84696e-06
PCNT	-0.427411	0.0956506	7.87845e-06
SCD	0.763445	0.170956	7.97959e-06
ARHGAP1	-0.683283	0.153079	8.0593e-06
CYP2J2	-0.75057	0.168171	8.07719e-06
ALDH5A1	-0.633605	0.142084	8.22016e-06
IRF2BP2	-0.491346	0.110236	8.30215e-06
ADAM9	0.384467	0.0863048	8.39857e-06
KALRN	-0.564856	0.126852	8.47217e-06
PHLDB1	-0.425537	0.0955659	8.47514e-06
MAP1S	0.534559	0.120057	8.48531e-06
ATF4	0.922531	0.20723	8.51811e-06
PLEKHB2	0.379235	0.0852804	8.71118e-06
CHRNA3	1.20172	0.270287	8.74551e-06
BSCL2	0.516627	0.116213	8.76762e-06
SLC4A2	0.414278	0.0932258	8.83782e-06
PPARGC1A	0.556921	0.125399	8.94683e-06
C1orf198	-0.724845	0.163225	8.96325e-06
SHROOM3	0.408992	0.0921283	9.02194e-06
EIF2S1	0.413803	0.0932378	9.0736e-06
CDK19	-0.424302	0.095629	9.1238e-06
KDM2B	-0.479508	0.108085	9.14696e-06
NUDT4	-0.601799	0.135659	9.15934e-06
PAPPA	0.520113	0.117272	9.20263e-06
KIF13B	0.482751	0.108859	9.22232e-06
NEDD4L	0.523657	0.118167	9.35815e-06
B4GALNT4	1.09698	0.247549	9.36334e-06
ADAMTS12	-0.777653	0.175488	9.36347e-06
CHN1	-0.518656	0.117054	9.38408e-06
COBLL1	-0.557577	0.125841	9.38743e-06
CCDC88B	1.31858	0.297688	9.44956e-06
DACT3-AS1	-1.17873	0.266149	9.47443e-06
NATD1	-0.683602	0.154353	9.47456e-06
STARD13	-0.534472	0.120703	9.51059e-06
CLUH	0.53895	0.121747	9.5637e-06
GPI	0.870452	0.196651	9.58232e-06
PPP4R2	0.478115	0.108113	9.76347e-06
LIFR	0.548822	0.124163	9.86291e-06
FBXO44	0.665027	0.150467	9.88072e-06
FAT1	-0.492107	0.111419	1.00217e-05
PRPF40A	0.403012	0.0913146	1.01739e-05
AC126773.2	-0.944663	0.214171	1.03e-05
TAP1	1.52629	0.346207	1.04045e-05
TMEM11	0.445046	0.101031	1.05766e-05
SCRN1	0.423493	0.0961471	1.05961e-05
Z74021.1	2.01369	0.457256	1.06341e-05
RBM5-AS1	-0.481675	0.109406	1.06948e-05
REEP6	0.869648	0.197565	1.07338e-05
SH3RF1	0.915241	0.207926	1.07377e-05
CDH3	-0.717567	0.163037	1.07623e-05
PHF24	-0.937226	0.21295	1.07677e-05
MTERF2	-0.472569	0.107393	1.08062e-05
FLYWCH2	0.583022	0.132519	1.08479e-05
PDP2	0.799956	0.18183	1.08519e-05
RYR3	-0.824351	0.187413	1.0896e-05
PROS1	0.517693	0.117718	1.09392e-05
PLEKHG4B	-0.773087	0.175954	1.1144e-05
ARAP1	0.479654	0.10924	1.12913e-05
HS6ST2	0.713123	0.162533	1.14636e-05
GLI1	1.34558	0.306691	1.14713e-05
STARD8	-0.78947	0.180076	1.16475e-05
SEH1L	0.456446	0.104126	1.16731e-05
NRXN1	-0.737111	0.16816	1.16845e-05
FSIP2	-0.744143	0.169764	1.16847e-05
C12orf75	0.684085	0.156074	1.17013e-05
TRAP1	0.446756	0.101958	1.17727e-05
ERC2	-0.684565	0.156403	1.20356e-05
AC012651.1	-0.616096	0.140783	1.20757e-05
USP32	0.449064	0.102644	1.21441e-05
PNMA3	0.762699	0.174346	1.21641e-05
7SK	2.67631	0.611912	1.22168e-05
RN7SK	2.67631	0.611912	1.22168e-05
AC067750.1	-0.60408	0.138148	1.22716e-05
ENPP4	0.589682	0.134888	1.23325e-05
GPR180	0.615615	0.14088	1.24373e-05
FAM174B	-0.717424	0.164223	1.25041e-05
PSME1	0.53677	0.122882	1.25289e-05
NOS3	0.982655	0.224987	1.25613e-05
RPF2	0.59921	0.1372	1.25712e-05
ARHGEF17	-0.444377	0.10175	1.25772e-05
IRF8	1.65764	0.3796	1.2608e-05
SOBP	-0.46278	0.105988	1.26355e-05
TBC1D4	-0.460779	0.10555	1.2683e-05
AVEN	-0.802653	0.183944	1.2796e-05
SIGIRR	0.833671	0.191073	1.28233e-05
IGF2BP1	0.377625	0.086551	1.2827e-05
AL136295.2	0.766816	0.175756	1.28311e-05
TRMT10C	0.595903	0.136588	1.28415e-05
SORBS1	-0.547468	0.125503	1.28757e-05
TBC1D1	-0.575622	0.131979	1.29186e-05
NFKBIB	0.850349	0.19499	1.29478e-05
TRIM34	0.757355	0.173693	1.29888e-05
BIRC3	3.04767	0.699333	1.31274e-05
ARHGDIA	0.47917	0.109961	1.31483e-05
ITPR2	-0.651222	0.149463	1.31817e-05
MAPK6	0.562099	0.129013	1.31896e-05
GFRA1	-0.616962	0.141645	1.32645e-05
PARD3B	-0.80502	0.184832	1.32811e-05
AC022211.2	0.720584	0.165447	1.3284e-05
LCA5	0.617863	0.141882	1.33211e-05
CA12	1.38129	0.317253	1.33734e-05
ERRFI1	0.62252	0.143046	1.34975e-05
NKD1	-0.842918	0.193721	1.35403e-05
TAF13	0.585911	0.13467	1.3569e-05
FBXO18	-0.472912	0.108712	1.36061e-05
NR2C2AP	0.672046	0.154515	1.36521e-05
AL356481.3	-0.573037	0.131791	1.3735e-05
PRR16	-1.71862	0.395286	1.37511e-05
UNC79	-0.966143	0.222269	1.38179e-05
AC104836.1	-0.835471	0.192247	1.38757e-05
IL16	1.2169	0.280139	1.39965e-05
MTUS2-AS1	-1.02001	0.23494	1.4147e-05
VIPR1	-1.49028	0.343277	1.41615e-05
WDR78	-1.23756	0.28511	1.4206e-05
PUS7L	0.475402	0.109528	1.4218e-05
VGF	2.79479	0.643895	1.42193e-05
SOX5	-0.73354	0.169039	1.42824e-05
PTPDC1	0.603273	0.139024	1.42901e-05
C12orf66	1.01812	0.234744	1.4435e-05
CEND1	0.923132	0.212893	1.45013e-05
ZBTB21	0.65545	0.151202	1.45814e-05
AL390783.1	-1.03255	0.238295	1.4705e-05
LOX	0.953529	0.220164	1.48431e-05
AC135048.4	0.916854	0.211706	1.48584e-05
GABRA2	0.670075	0.154729	1.48684e-05
PANK3	0.424093	0.0979903	1.50534e-05
AF241726.2	-0.856564	0.198046	1.52472e-05
AC011511.5	2.65661	0.614325	1.52918e-05
AKR1B10	5.08517	1.17625	1.5378e-05
ANTXR2	-0.424721	0.0982632	1.54427e-05
ANXA2	-0.520485	0.120498	1.56423e-05
HMOX1	1.83356	0.424596	1.57195e-05
GNG12	-0.590593	0.136854	1.59236e-05
RSPO2	-1.9411	0.449805	1.59302e-05
CALD1	-0.504759	0.11699	1.59919e-05
TPPP3	2.20822	0.511809	1.59933e-05
AL121772.3	-1.74142	0.403743	1.60913e-05
LIN7A	-0.479466	0.111222	1.62598e-05
CD68	1.60819	0.373068	1.62737e-05
STAG3	-0.489194	0.113487	1.62821e-05
TRANK1	-0.725567	0.168326	1.62902e-05
FAM131A	0.769664	0.178603	1.63727e-05
MTCO1P15	4.40642	1.02256	1.63833e-05
PDLIM2	1.00117	0.232347	1.64025e-05
RRP9	0.782652	0.181667	1.6461e-05
RTN2	-0.58615	0.136082	1.65231e-05
BMP4	-0.99482	0.230975	1.65441e-05
CNTN6	-1.13976	0.264674	1.66033e-05
KIAA1549	-0.42655	0.0990991	1.67537e-05
C6orf62	0.408981	0.0950187	1.67575e-05
INTS3	-0.446061	0.103635	1.67617e-05
BCKDK	0.509502	0.118377	1.67686e-05
SLC8B1	0.833861	0.193814	1.68975e-05
TRIM45	-0.607161	0.141177	1.70249e-05
STK4	0.466504	0.108503	1.71221e-05
RHOBTB1	-0.560703	0.130437	1.71834e-05
SHOC2	0.39349	0.0915714	1.73063e-05
SDK2	0.585455	0.136285	1.74049e-05
MEOX1	-1.77027	0.412294	1.75708e-05
LRRC2	-0.682658	0.159117	1.78453e-05
CHRNB4	2.05947	0.480045	1.78542e-05
UG0898H09	-1.18605	0.276551	1.79702e-05
KCNT2	0.83259	0.194291	1.82509e-05
PDCD10	0.53453	0.124836	1.85328e-05
TSPAN12	-0.693066	0.161866	1.85457e-05
DRD1	-0.852901	0.199365	1.88501e-05
ADAMTS3	0.563921	0.131837	1.89084e-05
FAT3	-0.954721	0.223287	1.90497e-05
SLC2A3P1	0.420496	0.098352	1.90776e-05
DCLK2	-0.607438	0.142099	1.91356e-05
LINC01089	-0.688772	0.161135	1.91562e-05
AC004691.2	0.676582	0.158337	1.92804e-05
BTG1	-0.450568	0.105453	1.93147e-05
LYSMD3	0.568489	0.133122	1.95091e-05
ANKRD36	-0.624843	0.146327	1.95315e-05
STK26	0.490604	0.114909	1.95917e-05
PPIF	0.481374	0.112837	1.98935e-05
RPL23AP53	-0.858192	0.201215	1.99863e-05
AC008840.1	0.508651	0.119268	2.00099e-05
ADGRV1	0.587236	0.137736	2.01255e-05
EPB41L4B	-1.05397	0.247334	2.03229e-05
CAPN3	-0.593599	0.139367	2.05119e-05
TP53INP2	0.371885	0.0873357	2.06158e-05
RELB	1.7305	0.406408	2.0624e-05
EPN3	-0.616581	0.144816	2.06543e-05
TNKS1BP1	0.6477	0.15215	2.07194e-05
PTPN1	0.43738	0.102756	2.07648e-05
FOSL2	0.763868	0.179474	2.07985e-05
AC107067.1	-1.19361	0.280462	2.08235e-05
RASL11A	1.07003	0.251455	2.08715e-05
NPC1	0.418572	0.0983921	2.09869e-05
ANKRD36B	-0.767417	0.18043	2.10678e-05
FNDC10	0.731343	0.171966	2.11089e-05
SUSD2	-1.02742	0.241597	2.11265e-05
AL158151.1	0.950503	0.223523	2.11524e-05
HIST1H2AC	-0.749966	0.176389	2.12074e-05
OPCML	-1.73684	0.408503	2.12139e-05
EIF3F	-0.381301	0.089705	2.13193e-05
CARF	-0.595128	0.140018	2.13411e-05
TMOD1	-0.375003	0.0882347	2.13711e-05
ABL2	0.466022	0.109661	2.14094e-05
GPR157	0.863429	0.203219	2.14961e-05
SH2B3	0.775553	0.182556	2.15408e-05
DUSP27	-0.533358	0.125549	2.15501e-05
KCNV1	-1.14595	0.26976	2.15641e-05
CBR1	0.643934	0.151594	2.15927e-05
MRPS12	0.479732	0.112977	2.17332e-05
MBOAT1	-0.654038	0.154031	2.1747e-05
GNAI3	0.378081	0.0890825	2.19404e-05
ATF6B	-0.443179	0.104434	2.19921e-05
KRT8P45	0.909699	0.214373	2.20035e-05
M6PR	0.383925	0.0905083	2.21663e-05
MIR6821	2.16478	0.510688	2.24572e-05
ITGA5	0.548279	0.129359	2.25078e-05
FAT4	-0.557881	0.131674	2.26698e-05
CELF6	-0.987043	0.233069	2.2857e-05
NPY6R	0.630148	0.148796	2.28578e-05
EIF5A	0.362004	0.0855047	2.2984e-05
RAB11FIP1P1	-0.641584	0.151586	2.31128e-05
SLC1A3	-0.516326	0.122081	2.34336e-05
PNP	0.759371	0.179556	2.34572e-05
WNT10B	2.21081	0.522979	2.36474e-05
CGB7	1.47925	0.34999	2.37299e-05
IFRD1	0.742662	0.175726	2.37623e-05
BOP1	0.431497	0.102122	2.38605e-05
AGO1	0.360488	0.0853201	2.38806e-05
PDCD6IPP1	-0.852333	0.201809	2.40574e-05
AC009948.3	-0.631076	0.149448	2.41369e-05
TBC1D5	-0.406384	0.0963106	2.4483e-05
RELT	0.95842	0.227205	2.46138e-05
LPIN1	0.349354	0.0828359	2.47116e-05
AL160262.1	-1.22231	0.290147	2.52306e-05
PBX1	-0.423817	0.100612	2.52704e-05
ADGRD1-AS1	-0.956963	0.227205	2.53239e-05
CXCL2	2.6578	0.631036	2.53333e-05
SYTL3	-0.723209	0.171782	2.55327e-05
SLC16A12	-0.620869	0.147546	2.5769e-05
PINK1-AS	-0.39778	0.0945307	2.57704e-05
ZNF385A	0.782699	0.186081	2.5966e-05
MEGF10	-0.836791	0.198978	2.60573e-05
CEP83	-0.587472	0.139705	2.60992e-05
ECHDC2	-0.489914	0.116511	2.61216e-05
ASPG	-0.708778	0.168587	2.61986e-05
GLI3	-0.589869	0.140318	2.62469e-05
DENND2C	0.779776	0.185583	2.64834e-05
FASTKD5	0.472966	0.112591	2.66024e-05
GALNT10	-0.691188	0.164624	2.68597e-05
NYAP1	1.30876	0.31178	2.6965e-05
ZNF532	-0.415477	0.0989841	2.69983e-05
DPY19L4	-0.463161	0.110402	2.72597e-05
SLC6A16	-0.821338	0.195787	2.72808e-05
CCDC159	0.472312	0.112606	2.7361e-05
PTPRD	-0.437998	0.104431	2.73909e-05
ZMAT1	-0.693881	0.165511	2.76079e-05
TRIM6-TRIM34	0.646503	0.154225	2.76584e-05
CCNI2	-0.996427	0.237713	2.76843e-05
AC007032.1	2.34791	0.5603	2.78399e-05
P2RY2	1.64692	0.393071	2.79107e-05
AC135050.7	0.944993	0.225558	2.79478e-05
ANO5	-0.502637	0.120128	2.86225e-05
TNFAIP3	1.59614	0.381584	2.87782e-05
SLC35D3	-1.99665	0.477396	2.88479e-05
MYBPC3	-0.396512	0.0948147	2.88998e-05
RRS1	0.772533	0.184806	2.91193e-05
ACVR1	0.537253	0.12855	2.92377e-05
OSBPL6	0.942755	0.225722	2.95875e-05
RPE	0.482871	0.115646	2.97428e-05
U91328.2	0.751754	0.180057	2.9787e-05
FOXN2	0.705326	0.169004	3.00062e-05
ESYT1	0.353255	0.0846547	3.00755e-05
TMEM250	0.467821	0.112122	3.01359e-05
DCAF8	-0.382619	0.0917066	3.01657e-05
PRMT2	-0.41022	0.0983443	3.02921e-05
MROH7-TTC4	-0.56165	0.134683	3.04375e-05
UPF3A	-0.447575	0.107344	3.05237e-05
GDPD2	-1.21989	0.292573	3.05248e-05
TRAF5	0.560796	0.134527	3.06409e-05
AC137834.2	1.32083	0.316956	3.08322e-05
Z83843.1	-0.787749	0.18907	3.09384e-05
RNF150	-0.50061	0.120175	3.10426e-05
ZFR2	0.923387	0.221733	3.12149e-05
RTKN	0.439941	0.105723	3.16491e-05
SLC19A2	0.576965	0.138709	3.18905e-05
SLC27A3	0.617436	0.148439	3.18925e-05
PIK3R1	-0.518194	0.124582	3.19016e-05
AC114803.1	3.36948	0.810105	3.19208e-05
CC2D2A	-0.544162	0.130878	3.21349e-05
HES4	0.706875	0.170053	3.22746e-05
TBX2	-0.713908	0.171748	3.22864e-05
ADHFE1	-0.58403	0.140509	3.23119e-05
GABPB2	-0.672633	0.16188	3.25102e-05
ARHGEF3	0.621264	0.149531	3.25654e-05
SLC25A17	0.541533	0.130344	3.25796e-05
PHF2	-0.481701	0.11598	3.27688e-05
THSD4	-0.569642	0.137155	3.2774e-05
TUBB8P5	5.39564	1.29929	3.28496e-05
MYRFL	-1.93957	0.467246	3.30918e-05
ARNTL	0.659822	0.158986	3.32221e-05
HDX	0.857703	0.206678	3.32542e-05
GGCT	0.680373	0.163994	3.34253e-05
MC1R	0.655535	0.158094	3.37628e-05
ZHX1-C8orf76	0.561443	0.135449	3.39742e-05
AL513534.1	-1.02837	0.248154	3.41209e-05
SPEG	-0.354538	0.0856313	3.46867e-05
FLRT2	-0.529163	0.127876	3.50224e-05
MIR198	-0.446942	0.108043	3.52337e-05
KLHDC1	-1.19281	0.288432	3.54208e-05
LOXL3	0.486393	0.117617	3.5432e-05
MBOAT7	0.50695	0.122596	3.54768e-05
ZFPM2	-0.53939	0.130446	3.54989e-05
GTF2IRD2B	-0.692777	0.167562	3.55803e-05
KIAA1644	-0.98999	0.239657	3.61412e-05
FANK1	1.3604	0.329368	3.62227e-05
ABCA7	0.644483	0.156059	3.63182e-05
BCL7C	-0.518006	0.125441	3.63579e-05
DLG2	-0.816317	0.197704	3.64373e-05
DYSF	-0.371522	0.0900054	3.66296e-05
GREB1	-0.492006	0.119224	3.67935e-05
CDC42BPA	-0.39618	0.0960115	3.68512e-05
MRPL35	0.426367	0.103329	3.68644e-05
OTOG	-2.25393	0.546238	3.68675e-05
PRUNE1	-0.378121	0.0916471	3.69383e-05
GRIP2	1.46908	0.35609	3.69811e-05
GRID1	-0.678806	0.164661	3.74862e-05
EIF5A2	0.467064	0.113315	3.75877e-05
GRPEL2	0.73351	0.177993	3.77222e-05
LINC00174	-0.657702	0.159609	3.77724e-05
AHCYL1	0.389336	0.0945446	3.82154e-05
SLC38A3	-0.894441	0.217276	3.84474e-05
PLA2G4B	-0.640104	0.155539	3.8653e-05
AMACR	-0.514037	0.124915	3.87021e-05
RNF111	0.414819	0.100811	3.87455e-05
MARF1	-0.486421	0.118259	3.90229e-05
C7orf34	1.85521	0.451116	3.9143e-05
EIF2S2	0.626492	0.152343	3.91605e-05
PAM	-0.391332	0.0951743	3.92686e-05
TTLL3	-0.523101	0.12723	3.93182e-05
ARMCX1	-0.52982	0.128879	3.93944e-05
AC239868.4	-0.810104	0.197095	3.95259e-05
SLC6A20	1.6709	0.406555	3.95824e-05
KLF4	2.17477	0.529235	3.96891e-05
CLU	-0.642747	0.156425	3.97426e-05
CFAP70	-0.915232	0.222784	3.98831e-05
C14orf37	-0.492371	0.119874	4.00099e-05
AL451085.2	0.666155	0.162209	4.01252e-05
CYGB	1.6498	0.401775	4.02085e-05
CLPB	0.531912	0.129585	4.04761e-05
RFK	0.42227	0.102953	4.10329e-05
ARHGAP23	-0.481869	0.117526	4.12982e-05
NFKBIE	1.02042	0.248883	4.13187e-05
ANKRD9	0.585251	0.142761	4.14022e-05
MBTPS1	-0.380395	0.0928422	4.18133e-05
MIEF1	0.407774	0.0995611	4.20863e-05
ARL13B	0.710661	0.173526	4.21427e-05
CEBPG	0.790029	0.193015	4.25661e-05
CACNA1B	-0.829746	0.202728	4.26011e-05
AL139398.1	-1.19181	0.291208	4.26499e-05
NIPSNAP3A	0.416834	0.101865	4.27641e-05
MAPKBP1	-0.411243	0.100531	4.3008e-05
AC139149.1	-1.0839	0.265061	4.32806e-05
UACA	-0.48293	0.118111	4.3362e-05
SEMA3F-AS1	-0.615523	0.150594	4.36421e-05
PPIC	-0.391358	0.0957951	4.40075e-05
BICDL1	0.812417	0.198909	4.41988e-05
SLC27A6	-0.648482	0.158781	4.42408e-05
YIF1A	0.436677	0.106923	4.42572e-05
CCDC43	0.42924	0.105108	4.43034e-05
NDRG4	0.790537	0.193588	4.43408e-05
ZNF37BP	-0.569156	0.13942	4.45867e-05
INHA	1.95386	0.478646	4.46396e-05
AL592430.1	-0.476297	0.116695	4.47354e-05
MISP3	1.29975	0.318523	4.49294e-05
SMTNL1	2.26946	0.556189	4.49618e-05
CCND1	-0.457775	0.112209	4.51034e-05
BX539320.1	2.13355	0.523219	4.5476e-05
MYH11	-0.85658	0.210066	4.54897e-05
ZNF345	-0.652855	0.160106	4.54957e-05
YBX3	0.482185	0.118272	4.56349e-05
AL049779.2	2.13443	0.523554	4.56584e-05
MRAP2	-0.955842	0.234486	4.57519e-05
TNFRSF1B	1.22631	0.300987	4.61561e-05
EDIL3	-0.717595	0.176179	4.63915e-05
PGGHG	0.821101	0.201595	4.64064e-05
PIP4K2B	-0.357318	0.0877579	4.66857e-05
HTD2	0.419906	0.103131	4.66932e-05
SERTM1	-1.21588	0.298653	4.67723e-05
UPK1A	4.74092	1.16484	4.70086e-05
USP38	0.431332	0.106018	4.73248e-05
AC138649.1	-0.966655	0.23766	4.75421e-05
AC009041.2	1.22203	0.300968	4.90072e-05
BOK	0.451526	0.111282	4.96008e-05
AL136038.2	1.00902	0.24869	4.96319e-05
BHLHE40-AS1	1.49212	0.367926	5.00264e-05
LDHAP5	2.9901	0.737414	5.01685e-05
PHKB	-0.366368	0.0903603	5.02364e-05
ADPRHL2	0.505532	0.124706	5.03967e-05
BMP2	-0.39508	0.0974967	5.07289e-05
FIBIN	-1.32266	0.326445	5.08471e-05
PIGW	0.673868	0.166336	5.09432e-05
MEGF11	-0.829002	0.20463	5.09484e-05
SERPINE1	0.883653	0.218153	5.10834e-05
AC021683.2	-1.96284	0.484611	5.11427e-05
SEPHS1	-0.46623	0.115125	5.12693e-05
PRDM5	-0.483265	0.119408	5.18393e-05
AC008591.1	-0.855453	0.211416	5.2032e-05
ASXL3	-0.641852	0.158675	5.23085e-05
AC010973.2	0.403992	0.0999521	5.30298e-05
SLC25A44	0.394252	0.097546	5.30653e-05
INSIG1	1.61484	0.399559	5.30983e-05
MSRB3	-0.500732	0.123917	5.3253e-05
ADCY10P1	-0.805411	0.199397	5.36279e-05
MICALL2	0.751455	0.186055	5.3707e-05
FBXO45	0.603065	0.149372	5.40639e-05
RPL39P5	-0.780735	0.193433	5.43216e-05
PSMB2	0.394958	0.0978622	5.44029e-05
WDR55	0.364404	0.0903837	5.53654e-05
B3GALNT1	-0.566491	0.140515	5.5412e-05
RMND5A	-0.32154	0.0797641	5.55066e-05
PEX14	0.48371	0.120007	5.56131e-05
SMC5-AS1	-1.92798	0.478555	5.60723e-05
UNC5CL	0.803274	0.199397	5.61326e-05
RAB29	0.863594	0.214386	5.61985e-05
MYL2	-0.399903	0.099286	5.63037e-05
HIST1H3E	-0.839237	0.208388	5.64237e-05
EOGT	0.405818	0.100769	5.64416e-05
BTG3	0.564162	0.140114	5.66237e-05
PEG13	-1.16018	0.288153	5.66679e-05
ULBP1	4.30388	1.06905	5.67638e-05
LRRC37A4P	-0.715337	0.17773	5.70094e-05
RAB35	0.429342	0.106681	5.70905e-05
SPTAN1	-0.470079	0.116821	5.72356e-05
AL512590.3	-0.658835	0.1638	5.76604e-05
L1CAM	0.947838	0.235694	5.78321e-05
PI15	1.50332	0.373827	5.78448e-05
PAK1IP1	0.550629	0.136944	5.79907e-05
SLC25A38	0.450602	0.1121	5.82839e-05
NUDT3	-0.413441	0.102868	5.8406e-05
ZBTB44	-0.395676	0.098454	5.84714e-05
CDR2L	0.678896	0.169	5.89121e-05
SIRT7	0.58602	0.145896	5.90159e-05
CASZ1	-0.488934	0.121742	5.91583e-05
SELPLG	-0.917866	0.228562	5.92353e-05
AMY2B	-0.508472	0.126644	5.94535e-05
PGM5P2	-0.826492	0.205891	5.96408e-05
RHBDF2	2.01248	0.501446	5.98645e-05
RUNX1T1	-0.34749	0.0866095	6.0171e-05
PLXDC2	-0.622686	0.155218	6.02847e-05
LYPD6B	-1.62244	0.404543	6.05748e-05
ZNF618	-0.513397	0.128028	6.07092e-05
RNF122	-0.587905	0.146637	6.09096e-05
HDAC2-AS2	-0.97875	0.244146	6.10089e-05
DAB2	-0.602664	0.150359	6.11931e-05
PI4K2A	0.381346	0.0951489	6.12644e-05
TBKBP1	-0.520682	0.129915	6.12666e-05
MX2	1.06468	0.265723	6.15697e-05
FCHSD2	-0.435106	0.108605	6.1671e-05
CCL5	3.17315	0.792039	6.16756e-05
ME3	-0.474677	0.118488	6.17203e-05
SHMT2	1.41287	0.352946	6.25245e-05
WDR89	0.646833	0.161665	6.3054e-05
EPOR	-0.528255	0.132082	6.34881e-05
MVD	0.73215	0.183081	6.35966e-05
WDR4	0.558139	0.139569	6.36044e-05
EPG5	-0.455772	0.113972	6.3619e-05
RPL10P7	-0.807099	0.201839	6.3684e-05
NEXN	-0.654892	0.163903	6.45302e-05
ZNF28	0.51904	0.129929	6.47507e-05
LINC00982	-0.458898	0.11489	6.49044e-05
L3HYPDH	0.545645	0.136661	6.53261e-05
TMX1	0.518149	0.129792	6.54741e-05
ASB4	-2.57267	0.644718	6.59652e-05
HKDC1	3.14264	0.787594	6.60225e-05
CDH26	-2.56946	0.644125	6.63322e-05
DERL1	0.42956	0.107698	6.64771e-05
TRIM54	-0.538431	0.135102	6.73778e-05
MDGA1	-0.944498	0.23702	6.75104e-05
AQP1	0.594355	0.149156	6.754e-05
AC025031.4	-1.78552	0.448099	6.75799e-05
RPP25	0.867633	0.217754	6.76324e-05
TMED9	0.41074	0.103087	6.76484e-05
NRAP	-0.750108	0.188324	6.80269e-05
RHOBTB3	0.411626	0.103355	6.81521e-05
PARVA	-0.537658	0.135052	6.85922e-05
EDEM2	0.513193	0.129037	6.97638e-05
SETBP1	0.449974	0.113248	7.08656e-05
SLITRK5	-1.38199	0.34789	7.11286e-05
DCUN1D3	0.565542	0.142368	7.11514e-05
AC116913.1	0.606114	0.152593	7.12437e-05
PGAM5	0.455081	0.114638	7.19571e-05
SLC44A3	1.12125	0.282468	7.20279e-05
JAKMIP2	0.719803	0.181439	7.27263e-05
BCAS3	-0.507734	0.128014	7.30152e-05
DCTPP1	0.530982	0.133878	7.30405e-05
MALT1	0.422962	0.106668	7.33288e-05
CORO1A	1.72489	0.435139	7.37008e-05
FRMD4A	-0.578285	0.145906	7.38836e-05
SULT4A1	1.5118	0.381441	7.38909e-05
CLEC2D	-0.822147	0.207435	7.38931e-05
SRRM3	1.26693	0.319713	7.41062e-05
THBS4	0.560248	0.141382	7.41192e-05
RNF43	-0.464101	0.117127	7.42122e-05
SLC39A14	0.577643	0.145803	7.43802e-05
IFI30	1.21507	0.306703	7.4411e-05
PPFIA3	0.78245	0.197504	7.44177e-05
SUSD5	-0.921295	0.232563	7.44869e-05
AC093158.1	-0.773736	0.195357	7.47519e-05
NF1	-0.332491	0.0839817	7.52351e-05
ZPR1	0.458207	0.115745	7.53346e-05
NOX5	-1.9951	0.50413	7.57319e-05
CDH11	-0.410968	0.103895	7.63446e-05
NSDHL	0.683889	0.172939	7.66912e-05
PIGA	0.581436	0.147048	7.68346e-05
AC113189.2	1.94525	0.492011	7.69572e-05
ULK1	-0.48335	0.12234	7.78632e-05
TANC1	0.47485	0.120207	7.80662e-05
MFAP5	-2.0471	0.518267	7.81833e-05
AC005538.2	0.714761	0.181024	7.8662e-05
AC116366.1	1.03829	0.262995	7.88272e-05
TMEM71	-0.954549	0.241802	7.89231e-05
CALU	0.396841	0.100535	7.90356e-05
TP53I11	0.40501	0.10261	7.91135e-05
RSU1	-0.485152	0.122932	7.92969e-05
CCNG1	0.580962	0.147224	7.94343e-05
AC008581.1	-0.720366	0.182651	8.0149e-05
IRAK1	0.44262	0.112263	8.05647e-05
AC079203.2	-0.803076	0.203695	8.06219e-05
APCDD1	-0.689836	0.174976	8.0653e-05
NID2	-0.556471	0.141152	8.0683e-05
LRRN4	0.624738	0.158469	8.06918e-05
MOB3C	0.53491	0.135719	8.10402e-05
TNS3	-0.538416	0.136646	8.14041e-05
PPAN-P2RY11	0.618843	0.15706	8.14213e-05
UNC80	-0.960882	0.244059	8.24783e-05
TRIM2	-0.363959	0.0924526	8.26071e-05
BANP	-0.674956	0.171601	8.379e-05
CPT1A	-0.633843	0.1612	8.42364e-05
CKB	0.669424	0.170269	8.43957e-05
OBSCN-AS1	-0.723876	0.184172	8.47939e-05
SMAP2	0.578149	0.147131	8.51308e-05
REXO2	0.364104	0.0926833	8.54848e-05
KBTBD8	0.705237	0.179536	8.56193e-05
NIPAL1	0.874793	0.222733	8.58191e-05
LRRC37A17P	-0.492276	0.125344	8.5873e-05
SCUBE2	-1.32717	0.338222	8.71077e-05
SLC35E2	-0.693605	0.176792	8.73531e-05
GPR158	-0.905286	0.230799	8.76749e-05
FBXO31	0.508977	0.129854	8.86872e-05
MAD2L1BP	0.450919	0.115043	8.8709e-05
ATG4D	0.434951	0.110976	8.87986e-05
CHRM2	-0.553318	0.141209	8.91256e-05
WDR59	-0.467595	0.119346	8.92954e-05
COQ7	-0.486795	0.124249	8.93265e-05
AL512356.1	0.714814	0.182452	8.93552e-05
CCR7	3.27224	0.835409	8.96831e-05
CC2D1B	0.388898	0.0992994	8.98747e-05
ATF4P3	2.80067	0.715348	9.03625e-05
DISC2	-1.00175	0.255893	9.0504e-05
CNEP1R1	0.48964	0.125082	9.0572e-05
PIK3C2B	-0.457321	0.116832	9.06529e-05
MYH7B	-0.775348	0.198098	9.07957e-05
HLA-DQB1	3.68048	0.940348	9.07966e-05
CELF2-AS1	-0.876986	0.22409	9.09536e-05
RAB3D	0.520686	0.133069	9.11953e-05
FAM167A	1.11526	0.285117	9.16867e-05
AC010680.1	-0.614846	0.157193	9.17589e-05
CYP2S1	1.90457	0.486937	9.17876e-05
LYNX1	0.477968	0.122205	9.18411e-05
VDAC1	0.469376	0.12001	9.18582e-05
STK35	0.415789	0.106335	9.22254e-05
GRB14	-1.00973	0.258357	9.29585e-05
TRG-AS1	2.62482	0.671815	9.34292e-05
SPTB	-0.494282	0.126527	9.36247e-05
HMCN1	-0.494034	0.126484	9.38701e-05
TATDN1	0.454457	0.116351	9.3873e-05
STOX2	-0.542404	0.1389	9.42276e-05
LGALS3	-0.842909	0.215868	9.43239e-05
ZNRF2	0.538131	0.137889	9.51433e-05
PANK1	-0.446516	0.114469	9.58838e-05
NHSL2	-0.387942	0.0994798	9.63084e-05
TGFB1	0.451484	0.115774	9.6309e-05
L2HGDH	0.528884	0.135627	9.63702e-05
MSL3P1	0.699284	0.179341	9.6517e-05
VTI1B	0.53322	0.136787	9.692e-05
LRRC8C	0.493092	0.126533	9.74169e-05
CRISPLD1	-0.606057	0.155525	9.74528e-05
SOX4	-0.376761	0.0968157	9.96164e-05
EML3	0.502608	0.129173	9.98455e-05
SOGA1	-0.384939	0.0989321	9.98543e-05
HENMT1	-0.835837	0.21484	0.000100031
UBA6	0.391099	0.100546	0.000100341
SEPT6	0.382609	0.0984123	0.00010115
PKD1P1	-0.504977	0.129939	0.000101796
AC068205.2	0.405375	0.104339	0.000102256
TNFRSF13B	-1.23893	0.318889	0.000102265
GPC2	0.627555	0.161551	0.000102518
WDR46	0.478169	0.123102	0.000102613
LIMK1	0.401855	0.103458	0.000102654
STK36	-0.480159	0.123661	0.000103233
ARFGAP1	0.346263	0.0891865	0.000103403
DDA1	0.370154	0.095379	0.000104083
ABCC8	-1.17285	0.302272	0.000104398
TMUB1	0.512138	0.13199	0.000104405
SNORA7A	1.89395	0.488372	0.000105277
VDR	1.32778	0.342466	0.000105697
LGALS1	0.651754	0.168106	0.000105739
LMO2	0.554059	0.142943	0.000106151
ABTB2	0.577422	0.149027	0.0001068
ABCD2	1.16584	0.300967	0.000107212
TBC1D10A	0.598828	0.154676	0.000108163
KRT8P39	1.54547	0.399203	0.000108221
ARFGEF3	1.49271	0.385696	0.000108757
CNKSR3	-0.573591	0.148211	0.000108797
GALC	-0.389662	0.10069	0.000108876
ZNF192P1	-0.762048	0.196973	0.000109378
PYGO1	-0.446672	0.115534	0.000110574
HGSNAT	-0.431516	0.111619	0.000110654
KLHL13	-0.812002	0.210088	0.000111067
AP000688.1	0.930955	0.240906	0.000111365
LYAR	0.723171	0.187157	0.000111556
SNX11	0.489468	0.126681	0.000111643
KLHDC2	-0.38239	0.098985	0.000111954
EFNA5	-0.741726	0.192028	0.000112187
NUAK2	0.925771	0.239677	0.000112198
BDH2	-0.509187	0.131831	0.000112271
CNN2	-0.649327	0.168116	0.000112287
AC021755.2	-0.811566	0.210127	0.000112342
RAB3C	-1.74417	0.451616	0.000112436
DENND5A	-0.422131	0.109318	0.000112703
CYTH2	-0.388631	0.100652	0.000112852
JMJD7-PLA2G4B	-0.437194	0.113236	0.000112971
UBXN11	0.604034	0.15646	0.000113093
IER5L	0.786288	0.203749	0.000113804
SLIT1	-1.13264	0.293522	0.000113952
SPART	0.370069	0.0959155	0.00011419
PARS2	0.668919	0.173417	0.000114649
CAMK2G	-0.377588	0.0979855	0.000116435
ACKR3	-0.86082	0.223412	0.000116648
TARSL2	-0.402931	0.104592	0.000116965
TRIM11	0.421321	0.109463	0.000118613
AC012173.1	0.701638	0.182305	0.000118749
AEBP1	-0.452006	0.117475	0.000119243
SPTBN4	1.21138	0.314959	0.000119983
ZNF600	0.734137	0.190895	0.000120183
TPD52	0.641973	0.166971	0.000120638
BUB1B-PAK6	-0.464356	0.120775	0.000120643
RAB11A	0.358778	0.0933246	0.000120843
G3BP1	0.314648	0.0818833	0.000121717
P2RY6	1.38925	0.361575	0.00012193
HACD2	-0.669807	0.174338	0.00012204
NBPF12	-0.480177	0.124985	0.0001221
AL160408.2	-0.521121	0.135648	0.000122181
NXF1	-0.373551	0.0972422	0.000122309
MIR4680	-1.0203	0.265609	0.000122359
SRPRB	0.455025	0.118471	0.000122622
CXXC4	-0.525413	0.1368	0.00012267
CSF1	1.27417	0.331806	0.000122978
NRSN2	0.434112	0.11308	0.000123547
SLC7A5	1.58214	0.412137	0.0001236
KIF20A	-0.814345	0.212176	0.000124006
AC011511.1	0.485764	0.126577	0.000124196
SAT1	0.597099	0.155625	0.000124657
CPEB4	0.460633	0.120062	0.000124735
MIR6728	2.02868	0.528767	0.000124736
AL121772.1	-1.4737	0.384175	0.000125052
RNF168	0.511852	0.133443	0.000125185
SCAF11	-0.338175	0.0881797	0.000125531
ZNF436-AS1	-0.508583	0.132649	0.000126052
KDM6A	-0.62687	0.163512	0.000126183
SLC8A1	-0.597684	0.15594	0.000126699
REEP5	0.330012	0.0861329	0.000127402
HSPD1	0.474945	0.123963	0.000127447
CKMT2	0.691628	0.180678	0.000129211
RPS6KA1	0.740434	0.19346	0.000129543
GAS6	-0.453751	0.118563	0.000129668
APEX2	0.388377	0.101485	0.000129745
TMEM143	-0.59558	0.155632	0.000129796
AC012513.3	-0.655858	0.171492	0.000131073
TEC	0.643576	0.168283	0.00013111
PBRM1	-0.406061	0.106238	0.000132265
BTBD19	1.01398	0.265347	0.000132724
FAM229A	-0.690595	0.180746	0.000133018
DTX2	0.639757	0.167441	0.000133019
CA11	0.661582	0.173247	0.000134148
MAP2K1	0.652689	0.170932	0.00013431
DM1-AS	-0.433507	0.113604	0.000135658
NOP14	0.469858	0.123133	0.000135703
AREG	1.08445	0.284201	0.000135755
TNFRSF10B	0.756043	0.198194	0.000136368
GPR176	-0.492386	0.129085	0.0001365
EHMT2	-0.399921	0.104852	0.00013666
PHACTR2	-0.426819	0.111911	0.000136774
B3GALT2	-0.526145	0.137977	0.000137138
AP001160.1	0.602087	0.157907	0.000137335
LRP5	-0.358175	0.0939537	0.000137708
GLO1	0.387467	0.101641	0.000137779
RAI2	-0.697746	0.183046	0.000137924
AC092794.2	0.799409	0.209732	0.000138087
LTBP1	-0.384465	0.100872	0.000138179
CCL4L2	3.22394	0.84587	0.000138186
NID1	-0.467727	0.122743	0.000138619
PTPRU	0.685177	0.179878	0.000139467
ESF1	0.458372	0.12035	0.000139723
GNGT1	2.06627	0.542715	0.000140503
TNNT2	-0.409432	0.107579	0.000141315
CAP2	-0.354075	0.0930522	0.000141735
PLA2G16	0.559016	0.146931	0.000142022
MCL1	0.442444	0.116296	0.000142114
RUNDC3B	1.11357	0.292802	0.000142874
SLC41A2	0.896939	0.23586	0.00014304
LRRTM3	-1.14882	0.302123	0.00014325
AL354740.1	-0.41188	0.108321	0.000143305
ACOT11	-0.557096	0.146535	0.000143658
GBP1	1.04392	0.274665	0.000144294
HUNK	0.681757	0.17945	0.0001452
RAC2	1.42764	0.37585	0.000145611
PPP1R9A	-0.448155	0.117994	0.000145805
ZUFSP	0.734591	0.193442	0.000146175
HELB	0.635262	0.167306	0.000146462
AAGAB	0.414016	0.109061	0.00014694
EPHA8	2.22537	0.586324	0.000147367
B4GALT5	0.422952	0.111437	0.000147383
IDH3A	0.458652	0.120862	0.00014774
RAB27A	0.546033	0.14399	0.000149342
ULK2	-0.394509	0.104035	0.00014939
G6PD	0.578388	0.152555	0.000149833
MLLT10	-0.462402	0.121987	0.000150303
CSRP3	0.517872	0.136666	0.000151047
TMEM206	0.668732	0.176493	0.000151257
CREB3L1	1.04272	0.275203	0.000151305
AC073072.1	2.70684	0.714922	0.000152963
KCNN1	1.73908	0.45933	0.00015301
DENND2A	-0.746304	0.197147	0.000153383
SCYL2	0.368422	0.097395	0.000155099
AC068620.3	0.907523	0.239988	0.000155863
PXDN	-0.353667	0.093557	0.000156683
PTGES	1.68748	0.446594	0.000157734
AC007336.3	-0.58948	0.156013	0.000157829
RGS14	0.537425	0.142246	0.000158002
GTPBP2	0.67497	0.178669	0.000158243
SAYSD1	-0.610509	0.16166	0.000159049
BOLA2-SMG1P6	0.694836	0.183995	0.000159114
TAF4B	0.979064	0.259268	0.000159204
FUOM	0.728522	0.192982	0.000159951
LRRC39	-0.729372	0.193244	0.000160426
AGT	0.562772	0.149111	0.000160535
OR7E161P	3.44372	0.912663	0.000161128
STXBP5	-0.457729	0.121312	0.000161189
BDNF	-0.927654	0.24587	0.000161336
CRTAP	-0.399531	0.105933	0.00016225
P2RY1	-0.643891	0.170735	0.000162406
[truncated: 29,283 more rows]

## Sheet: S2 Table
Supplementary Table 2 - Differentially expressed genes: 48 hpi versus Control (0hpi)
Genes with pvalue adjusted for multiples comparions (Ajusted pvalue) <0.05 were considered different.
Gene	log2 Fold Change 48 hpi/Control	log2 Fold Change Standard error	pvalue
IFITM1	6.79801	0.191846	<4.97E-275
ISG15	6.55341	0.168782	<4.97E-275
IFI6	6.09837	0.161723	4.97169e-275
HELZ2	4.36612	0.127136	1.84505e-258
PARP9	3.85089	0.137297	4.24031e-173
IRF7	4.51147	0.163843	6.62212e-167
OAS1	8.92349	0.330866	3.31723e-160
STAT1	2.98227	0.117435	2.85962e-142
IFIT1	5.05568	0.199454	9.54368e-142
EIF2AK2	2.26862	0.0906686	3.61216e-138
IFIH1	5.92065	0.239011	1.82069e-135
DTX3L	3.96408	0.164578	3.48138e-128
MX1	9.55609	0.3999	3.35419e-126
IFITM3	3.12203	0.140191	7.23056e-110
BST2	3.92551	0.178168	1.40316e-107
USP18	6.28687	0.29121	2.2921e-103
DDX58	4.04552	0.193686	7.03558e-97
SP110	3.99408	0.192458	1.15111e-95
PLSCR1	3.16008	0.161133	1.22997e-85
IFIT3	8.02575	0.409818	2.12921e-85
HERC5	4.31775	0.220761	3.49087e-85
PARP14	3.91035	0.205155	5.37782e-81
PNPT1	2.45175	0.128931	1.25898e-80
IRF9	2.56578	0.137009	2.98084e-78
IFI44	6.9656	0.374558	3.40636e-77
TRIM14	3.31523	0.179657	4.91794e-76
TRIM25	3.03189	0.168248	1.34834e-72
DDX60	3.0191	0.170212	2.15902e-70
IFITM2	2.76517	0.157794	9.4051e-69
TUBA4A	2.17171	0.12403	1.21158e-68
C19orf66	4.188	0.24008	3.8117e-68
LGALS3BP	2.03228	0.118502	6.3149e-66
PARP10	3.80286	0.224323	1.84127e-64
AC068228.1	8.76371	0.519781	8.80135e-64
LY6E	2.52462	0.150032	1.54122e-63
NLRC5	4.13228	0.246038	2.64341e-63
TUBB3	2.62904	0.156899	5.09366e-63
SAMD9	5.42496	0.325313	1.95565e-62
CMPK2	5.65694	0.33945	2.3538e-62
OAS3	6.79478	0.407889	2.6292e-62
SP100	3.92011	0.240576	1.07608e-59
AL136295.5	1.99849	0.122857	1.69751e-59
PARP12	2.52588	0.156488	1.31175e-58
AC009950.1	4.18687	0.261701	1.30584e-57
TRIM69	1.51717	0.0952626	4.17168e-57
AC092143.1	2.34943	0.1496	1.4043e-55
AP001610.1	9.75618	0.630801	5.85362e-54
ANGPTL6	4.28123	0.277579	1.13771e-53
UBE2L6	2.76976	0.181688	1.78906e-52
TUBB4A	1.9786	0.130172	3.54426e-52
OAS2	10.7434	0.707432	4.34971e-52
IFI44L	8.44923	0.560129	2.04968e-51
MYL2	-1.5004	0.0995553	2.51358e-51
PML	1.87524	0.124864	5.5716e-51
BISPR	3.49431	0.234616	3.61937e-50
UBA7	2.49378	0.167827	6.05975e-50
SAMHD1	2.18869	0.148446	3.3634e-49
SOCS3	2.09043	0.141822	3.57909e-49
LAP3	2.15107	0.146206	5.35032e-49
AL445490.1	7.12081	0.485866	1.23483e-48
HERC6	3.14896	0.216077	4.15424e-48
HLA-B	2.97338	0.204209	5.01181e-48
EPSTI1	2.59589	0.178469	6.2532e-48
HLA-F	3.4738	0.23965	1.29697e-47
IFI27	5.1922	0.36285	1.90837e-46
AC015912.1	3.02273	0.211656	2.86225e-46
TAP2	3.04574	0.215587	2.56606e-45
DDX60L	2.09309	0.14868	5.19958e-45
IFIT5	3.00624	0.216333	6.66057e-44
TDRD7	2.34467	0.169486	1.58833e-43
ZC3HAV1	1.71672	0.124646	3.71773e-43
AL669918.1	2.85583	0.214763	2.39024e-40
PSMB8-AS1	3.46302	0.262067	7.26023e-40
BTN3A2	2.72356	0.207461	2.27337e-39
SLC7A2	1.5326	0.118182	1.85289e-38
MX2	3.27004	0.254692	9.8913e-38
HLA-E	2.53441	0.197422	1.00999e-37
IFI35	3.15592	0.246831	1.96881e-37
HLA-C	2.06889	0.162227	2.99813e-37
ELF3	2.12816	0.168671	1.69707e-36
TRIM21	2.02918	0.162448	8.33793e-36
TRIM22	3.65859	0.296316	5.05975e-35
UNC93B1	2.82194	0.228823	6.06085e-35
RSAD2	5.17336	0.423302	2.38823e-34
AL691482.3	2.3227	0.191037	5.17777e-34
TNFRSF10D	1.97761	0.163094	7.73431e-34
KIAA0040	1.46924	0.121871	1.80899e-33
AC020931.1	4.08504	0.343994	1.59028e-32
MAFF	2.43531	0.205594	2.27776e-32
LONRF2	-1.82524	0.154213	2.54824e-32
MIR3614	2.88889	0.245516	5.80127e-32
NRAP	-2.24871	0.193152	2.51557e-31
IFIT2	5.00919	0.432592	5.23578e-31
ITGA10	-1.65414	0.142859	5.27504e-31
MARS2	1.65727	0.144167	1.39019e-30
MIR6891	3.21615	0.28055	2.00686e-30
FZD1	-1.08167	0.0966127	4.26668e-29
MYRF	-1.05309	0.0948991	1.29879e-28
PSME1	1.35043	0.122383	2.60713e-28
PSME2	1.42268	0.1291	3.06077e-28
XIRP2	-2.65922	0.24165	3.63809e-28
H19	1.06095	0.0980268	2.67726e-27
ABCB6	2.37532	0.219723	3.06981e-27
ADAR	1.45533	0.136009	1.01474e-26
BATF2	6.39364	0.60089	1.93516e-26
CUX2	-1.56875	0.148277	3.69667e-26
TRIM34	1.7638	0.166995	4.46846e-26
HLA-G	2.67188	0.254103	7.37013e-26
STAT2	1.3621	0.129948	1.04702e-25
HLA-H	2.67212	0.256431	2.00023e-25
B2M	1.70775	0.163904	2.02659e-25
GRPEL1	1.30636	0.12538	2.02753e-25
ZNF662	-1.62732	0.157192	4.08112e-25
DCAF11	0.874032	0.0846095	5.14584e-25
NANS	1.35813	0.13151	5.30898e-25
TIGAR	1.29119	0.125299	6.69565e-25
AL132855.1	-1.73002	0.16838	9.18386e-25
TKT	1.23728	0.12107	1.62088e-24
PCYT2	1.54933	0.151663	1.68856e-24
COL12A1	-1.40326	0.137381	1.70918e-24
HSPA1B	1.48704	0.145718	1.88534e-24
IPO4	1.15468	0.11371	3.15946e-24
GPNMB	2.30638	0.227841	4.37815e-24
ALAS1	1.07822	0.107512	1.13804e-23
CNN1	-1.3183	0.132235	2.07534e-23
MYH7	-1.74178	0.175631	3.50201e-23
APOL2	1.80036	0.181851	4.15536e-23
DHX58	4.05133	0.410232	5.30543e-23
HSPH1	1.3859	0.140664	6.68374e-23
HSPA4L	1.42627	0.14507	8.22823e-23
RELL2	2.52029	0.256429	8.49472e-23
TLDC2	2.09311	0.212997	8.61635e-23
FBXL19-AS1	1.65847	0.170919	2.92159e-22
EARS2	1.01239	0.104624	3.79611e-22
DCAF4	1.4396	0.148821	3.91084e-22
BSPRY	3.011	0.311386	4.05654e-22
ZNF143	1.27322	0.132255	6.1497e-22
ZNFX1	1.72513	0.17941	6.87527e-22
AEN	1.45546	0.15141	7.06895e-22
TAP1	3.30496	0.345465	1.10363e-21
JAK2	-1.48598	0.155578	1.27999e-21
RIMS4	-1.32401	0.139494	2.27695e-21
VCAM1	-0.83924	0.0889828	4.04325e-21
SYT9	-1.75624	0.186875	5.5653e-21
MAP3K9	1.23534	0.131506	5.78868e-21
MRPS12	1.0468	0.111906	8.42337e-21
WDR63	2.21695	0.23814	1.28514e-20
ST8SIA2	-1.51544	0.162871	1.34548e-20
BTN3A1	1.81837	0.195682	1.50744e-20
TLR3	2.35074	0.25424	2.3268e-20
MLKL	4.06969	0.440592	2.53816e-20
COL21A1	-1.89852	0.205606	2.61216e-20
SPP1	7.84895	0.850452	2.72806e-20
IDH1	1.04597	0.113344	2.75044e-20
RGS16	2.46824	0.268428	3.74373e-20
OGFR	1.161	0.126317	3.88584e-20
PSMB8	3.76746	0.410832	4.71597e-20
SEMA3D	-1.85414	0.202523	5.42556e-20
ADGRG2	-2.35401	0.259652	1.23434e-19
PDP1	0.907906	0.100403	1.52912e-19
FHL1	-1.46849	0.163582	2.7802e-19
GPRASP1	-1.07725	0.120128	3.03243e-19
DHRS3	1.70255	0.190513	4.01072e-19
SRPK3	-1.48932	0.167458	5.9117e-19
CADPS2	-0.855216	0.0962629	6.43997e-19
LIF	2.42452	0.273003	6.63246e-19
TNFRSF10A	3.01302	0.340018	7.90488e-19
PPM1K	1.05626	0.119239	8.121e-19
TRAF4	0.922339	0.104287	9.21389e-19
PPP1R14B	0.976848	0.110462	9.29534e-19
PRAL	7.1447	0.810477	1.19233e-18
AL645939.2	5.06276	0.575133	1.33483e-18
INPP4B	-0.833959	0.0948057	1.41148e-18
PRKD2	1.2361	0.140648	1.51495e-18
ACTA1	-3.32295	0.37837	1.60215e-18
CCDC194	5.2997	0.60491	1.93289e-18
PLEKHA4	1.10984	0.126815	2.10326e-18
SLITRK4	-1.42224	0.162882	2.50852e-18
ISOC2	1.04094	0.119216	2.51217e-18
FGF1	-1.54905	0.177467	2.57671e-18
PTGS2	1.35388	0.155251	2.76806e-18
AR	-1.6332	0.187789	3.40758e-18
CD24	-0.874668	0.100615	3.52422e-18
SLC2A3	1.40806	0.162	3.571e-18
AC132217.1	0.906533	0.104607	4.47409e-18
TRIM6-TRIM34	1.30807	0.151085	4.80791e-18
CD274	2.74225	0.316976	5.09341e-18
GPR3	1.94838	0.225405	5.43192e-18
SLC2A6	1.76881	0.204909	6.02027e-18
STARD5	1.90765	0.221552	7.28091e-18
AC004551.1	8.99652	1.04506	7.39303e-18
PHLDB2	-1.15575	0.134357	7.82742e-18
LINC00648	-1.33835	0.155713	8.3306e-18
SNHG15	1.47071	0.172292	1.38824e-17
AL162171.2	-1.16512	0.136866	1.69668e-17
SEMA5B	-1.73127	0.203438	1.73831e-17
PRSS35	-1.43026	0.168158	1.80935e-17
AC007899.1	2.22757	0.262205	1.97004e-17
RRBP1	0.847786	0.0998717	2.08866e-17
APOL1	4.03082	0.476702	2.77556e-17
RPF2	1.15008	0.136177	3.02957e-17
DHX37	1.09897	0.130503	3.73128e-17
WIPI1	0.775241	0.0922482	4.32069e-17
MTFP1	1.9469	0.231802	4.50387e-17
AC004832.3	1.85106	0.220528	4.70878e-17
TAGLN	-1.39823	0.166947	5.50945e-17
XIST	7.19349	0.858906	5.51411e-17
MIR5193	2.81311	0.336154	5.83395e-17
HLA-A	2.65503	0.317605	6.29645e-17
LIN9	-0.903688	0.10865	8.98848e-17
AL121758.1	1.33667	0.161065	1.05043e-16
FBF1	-1.16293	0.140328	1.15894e-16
ANKFY1	0.696574	0.0841697	1.27562e-16
SRXN1	1.32922	0.160769	1.36329e-16
PPME1	1.11922	0.135525	1.47669e-16
AKAP6	-0.875784	0.106059	1.48732e-16
MPV17L2	0.924449	0.11199	1.52213e-16
EIF4A1	0.798552	0.0968151	1.60782e-16
FDFT1	1.06135	0.128961	1.87175e-16
AC083809.1	1.57176	0.19138	2.16128e-16
HSPE1	1.44343	0.175946	2.32864e-16
DPH2	1.11282	0.135652	2.33529e-16
MCAM	-1.22261	0.149053	2.35379e-16
DYSF	-0.743326	0.0906811	2.46168e-16
PAICS	1.05738	0.128995	2.46227e-16
AC016876.2	0.802027	0.0978512	2.47697e-16
FDXR	1.38269	0.169055	2.86382e-16
SMO	-0.921661	0.113011	3.47647e-16
DBN1	-0.983387	0.120583	3.48377e-16
PMAIP1	2.30389	0.282679	3.63343e-16
ABCC6	-1.03889	0.127635	3.96767e-16
NTN4	-1.48356	0.182285	3.99712e-16
RAB3A	2.60665	0.320801	4.45698e-16
CCBE1	1.70516	0.20987	4.47996e-16
TIMM17A	1.03186	0.127005	4.49001e-16
ISG20	2.86933	0.353207	4.52426e-16
APOL6	4.54969	0.561327	5.2645e-16
PUM3	1.00833	0.124678	6.08932e-16
RBCK1	0.851511	0.105469	6.82704e-16
AJUBA	-0.949887	0.117654	6.82739e-16
AL671883.3	2.94867	0.365327	6.95448e-16
XAF1	8.63007	1.07126	7.88274e-16
AL136295.4	0.891715	0.110748	8.16399e-16
STIP1	0.863493	0.107337	8.64746e-16
FAHD1	0.848021	0.105583	9.60683e-16
STRIP2	-0.86448	0.107691	9.95379e-16
JUN	-1.24816	0.155612	1.04881e-15
PTP4A1	1.02265	0.127543	1.07396e-15
IL16	2.1583	0.270123	1.34846e-15
STEAP3	1.70414	0.213542	1.45925e-15
HSPD1	0.985678	0.123863	1.75111e-15
DRAM1	2.00769	0.252426	1.81188e-15
NT5DC3	1.64469	0.206843	1.84409e-15
UNC5D	-2.09184	0.263518	2.05238e-15
NCR3LG1	0.921189	0.116059	2.06685e-15
MTCL1	-1.34044	0.169094	2.24093e-15
SAMD9L	4.98083	0.629651	2.56438e-15
FREM3	-2.47759	0.313208	2.56623e-15
NPB	1.75023	0.221354	2.6383e-15
PHKG2	0.909448	0.115283	3.0499e-15
TOMM40	0.761375	0.0966126	3.25541e-15
ADPRHL2	0.976506	0.124076	3.53939e-15
TMEM88	-1.58079	0.200861	3.54446e-15
PTPN21	-1.02809	0.130847	3.92708e-15
FAM189A2	-1.12881	0.143781	4.13046e-15
GNL3	0.835689	0.106543	4.37469e-15
AC010319.4	2.8867	0.368627	4.84194e-15
FAM129A	-0.959067	0.122487	4.88022e-15
TUBB8P9	9.52832	1.21711	4.93071e-15
DMD	-0.907272	0.116034	5.32502e-15
YRDC	1.08042	0.138182	5.33394e-15
SHE	1.17682	0.150923	6.31338e-15
AC108472.1	-1.05569	0.135471	6.55885e-15
PROCR	1.69604	0.217846	6.94508e-15
SCD	1.32794	0.17092	7.88659e-15
SLC16A12	-1.15454	0.148936	9.05017e-15
MYD88	1.45571	0.18784	9.20944e-15
IL6R	1.79766	0.232063	9.45277e-15
GBP3	2.09767	0.271188	1.03318e-14
FCHSD1	1.3373	0.173096	1.11177e-14
OSBP2	-0.669467	0.0868747	1.29703e-14
SLC31A1	0.855224	0.111007	1.31618e-14
PPID	0.767519	0.0997214	1.39694e-14
NEIL2	0.937312	0.122092	1.62704e-14
BCL3	1.48196	0.193175	1.69928e-14
MFAP4	-1.365	0.178056	1.77212e-14
PIM2	1.59183	0.207737	1.82031e-14
ARNTL	1.20068	0.156712	1.83536e-14
MAP3K14	0.973168	0.127074	1.88417e-14
SLC25A22	0.957321	0.125047	1.92279e-14
GPR1	-1.77443	0.232065	2.0688e-14
ARPIN	-0.862552	0.112942	2.22184e-14
HSP90AB1	0.753749	0.0988058	2.37346e-14
HCP5	3.27585	0.429498	2.39982e-14
SLC17A5	1.11077	0.145669	2.43444e-14
WTIP	-1.11151	0.146007	2.68469e-14
IDH3A	0.917784	0.120713	2.89325e-14
UBTF	-0.888227	0.116938	3.06136e-14
NAPA	0.830767	0.10938	3.07268e-14
C20orf166-AS1	-1.28212	0.168815	3.08283e-14
ACSBG1	0.982031	0.129324	3.11215e-14
PRR13	1.02115	0.134754	3.51131e-14
GBP1	2.06263	0.272402	3.67481e-14
LDLR	1.51752	0.200463	3.73065e-14
BTG2	1.11082	0.146824	3.86017e-14
CTF1	-1.31089	0.17327	3.86184e-14
SUSD5	-1.79713	0.237792	4.10652e-14
PDLIM7	-0.907924	0.120166	4.16965e-14
RBM5-AS1	-0.839505	0.111143	4.24181e-14
CCDC86	1.18127	0.156478	4.38265e-14
AMPD2	1.03884	0.137723	4.59323e-14
SEPT5	-0.857983	0.113958	5.11509e-14
AGPAT5	1.12854	0.150006	5.3421e-14
RELN	-1.33132	0.176976	5.37074e-14
P2RY11	1.03723	0.138264	6.29494e-14
TNFRSF19	-0.87215	0.116293	6.40156e-14
PSMB9	3.91	0.521544	6.53122e-14
ST8SIA5	1.54795	0.20661	6.77688e-14
PLK3	1.17747	0.157169	6.79822e-14
COQ10B	0.975689	0.130517	7.6859e-14
PGF	1.6942	0.226982	8.39135e-14
DHCR7	1.35137	0.181216	8.83379e-14
ACE2	-1.35554	0.181894	9.16912e-14
GAS2L1	0.925309	0.124191	9.286e-14
BCAT1	1.7477	0.234684	9.54614e-14
ANKRD37	1.27073	0.17065	9.59399e-14
ADAM19	-1.14456	0.153883	1.02296e-13
PMM2	0.889962	0.119764	1.07825e-13
SQLE	1.17896	0.158887	1.16976e-13
COL16A1	-0.895913	0.120846	1.22817e-13
CBR1	1.11535	0.150514	1.26054e-13
PLEKHF1	1.86393	0.251659	1.29622e-13
EMC9	1.06026	0.143159	1.3002e-13
SV2A	0.849395	0.114703	1.30952e-13
NEFH	2.42911	0.328103	1.32652e-13
TM2D2	0.887112	0.119857	1.34726e-13
SBNO2	1.03707	0.140182	1.38268e-13
TRMT10C	1.00445	0.135774	1.38289e-13
GREM2	1.81849	0.245978	1.43661e-13
FAH	0.945725	0.128067	1.52901e-13
SPX	-1.51502	0.205486	1.66991e-13
FOSL1	3.01211	0.408557	1.67385e-13
UTP20	1.00561	0.13641	1.68151e-13
FOS	1.77864	0.241328	1.70351e-13
SPON1	-0.720299	0.0978086	1.77983e-13
ZNF154	-0.814797	0.110695	1.82939e-13
SORBS3	-0.791675	0.107829	2.10484e-13
CANX	0.580787	0.0791989	2.24615e-13
SULT1E1	-1.01174	0.138104	2.37247e-13
DNAJA1	1.16657	0.159251	2.38246e-13
CCDC47	0.733625	0.100155	2.39086e-13
GUCY1A3	-0.920951	0.125757	2.41989e-13
ZBTB7B	1.14097	0.155812	2.42962e-13
PATL2	3.88738	0.530926	2.4451e-13
AGTRAP	1.00955	0.137926	2.48845e-13
FXYD1	-1.01831	0.13933	2.69889e-13
FGF10	-0.956643	0.131018	2.84281e-13
PFKFB2	1.21712	0.166692	2.84327e-13
TNMD	-2.07523	0.284796	3.17583e-13
P2RY14	-2.91792	0.400827	3.34411e-13
TYRO3	-0.913693	0.125604	3.47944e-13
COL11A1	1.55054	0.213282	3.59777e-13
YIF1A	0.770493	0.106253	4.1217e-13
ADAMTSL5	-1.14105	0.157385	4.16574e-13
LIPG	2.77585	0.383023	4.25413e-13
PSEN2	0.872402	0.120593	4.67971e-13
AL645929.1	2.58531	0.357537	4.79834e-13
ARPC1B	0.966936	0.133769	4.88818e-13
PPTC7	0.720827	0.0998458	5.22175e-13
APOBEC3G	2.51014	0.347815	5.31975e-13
SHKBP1	0.778858	0.108031	5.61302e-13
ID2	-0.646302	0.0896499	5.62902e-13
FKBP4	0.885768	0.122891	5.68823e-13
NCEH1	1.4685	0.204083	6.2193e-13
RGS6	-1.21734	0.169537	6.95114e-13
ZSCAN26	-0.963179	0.134254	7.26627e-13
DNPEP	0.85653	0.119512	7.67249e-13
PACSIN1	0.969891	0.135516	8.24416e-13
C20orf27	1.18218	0.16518	8.25143e-13
MYH11	-1.5094	0.21135	9.22036e-13
YWHAG	0.623913	0.0874284	9.58962e-13
AC020907.2	-1.0226	0.143333	9.71833e-13
ACLY	0.724898	0.101686	1.01244e-12
IMP4	0.654837	0.0918744	1.02192e-12
SPHK2	0.885866	0.124402	1.07132e-12
IRF1	1.59986	0.224759	1.09397e-12
AL139398.1	-2.34179	0.329017	1.09871e-12
CIART	1.75842	0.247106	1.11045e-12
DPP3	1.10282	0.155051	1.13854e-12
RRM2B	1.27213	0.178995	1.18543e-12
GABRE	-1.22734	0.172755	1.20727e-12
CYB5D1	1.05137	0.148171	1.28778e-12
GM2A	1.09083	0.153812	1.32203e-12
SLC15A3	2.20188	0.310571	1.3432e-12
PPIA	0.688272	0.0971683	1.40762e-12
SDHB	0.726431	0.102569	1.41747e-12
PPAT	0.832291	0.117604	1.47241e-12
QSOX2	0.843051	0.119178	1.50654e-12
HSD17B7	1.41855	0.200535	1.50707e-12
SOCS1	2.85004	0.403341	1.59384e-12
TCAP	-1.20376	0.17046	1.64364e-12
RBM5	-0.611196	0.0867307	1.82742e-12
WDR12	0.827768	0.117496	1.85392e-12
B3GNT7	1.12231	0.159379	1.89814e-12
SPEG	-0.602368	0.0857491	2.14416e-12
BHLHE40	2.57959	0.367406	2.20168e-12
RFK	0.718596	0.102504	2.37658e-12
ANXA3	-0.937589	0.133761	2.39323e-12
SLC2A13	0.916108	0.130707	2.4023e-12
ERMAP	-1.01199	0.144476	2.47782e-12
LDB3	-0.707818	0.101121	2.56484e-12
H19_1chr11+	0.922751	0.13193	2.66717e-12
AL671277.1	2.47117	0.35341	2.70281e-12
MFAP2	-0.782614	0.112485	3.46304e-12
CACNA1G	-0.812446	0.11679	3.48832e-12
KCNJ12	1.02276	0.147099	3.57893e-12
TMEM63B	0.817178	0.117541	3.59357e-12
LPIN1	0.574845	0.082718	3.66706e-12
AC073548.1	0.939792	0.135382	3.87221e-12
AC009139.2	1.11282	0.160387	3.96661e-12
PUS7	0.949572	0.136936	4.07809e-12
RNF31	0.683796	0.0987094	4.28756e-12
PPAN-P2RY11	1.07995	0.156079	4.54055e-12
SDR42E1	-1.91192	0.276341	4.55891e-12
KIT	-1.82826	0.264265	4.57125e-12
COPG1	0.548971	0.0795247	5.0864e-12
CFB	2.36245	0.342615	5.37369e-12
GPRASP2	-0.75665	0.109803	5.54119e-12
DEPDC5	0.916004	0.132933	5.55111e-12
KRT19	1.19202	0.173082	5.69708e-12
BRWD3	0.700829	0.101937	6.19468e-12
CKB	1.16918	0.17013	6.31834e-12
SLC39A1	0.78409	0.114207	6.62473e-12
PDHX	0.698876	0.101814	6.68327e-12
KANK2	-0.67897	0.0989775	6.89381e-12
S1PR1	-0.989629	0.144314	7.00903e-12
ST3GAL1	0.593232	0.0865931	7.34423e-12
KIF3B	0.695429	0.101539	7.44275e-12
SLC35G2	1.32885	0.194026	7.44593e-12
TCP1	0.848801	0.123959	7.51733e-12
EIF4EBP1	0.765791	0.111958	7.91896e-12
SENP3-EIF4A1	0.630251	0.0921586	7.98828e-12
AC104581.5	1.04003	0.152189	8.26759e-12
PPFIA3	1.33307	0.195411	8.98511e-12
IGF2	0.749996	0.110037	9.37146e-12
SLC39A14	0.991144	0.145616	9.99694e-12
VASN	-1.06736	0.156836	1.00624e-11
AHNAK	-0.786213	0.11553	1.00848e-11
TSIX	5.34528	0.785604	1.01727e-11
ADCY1	0.652845	0.0959987	1.04213e-11
RANBP17	-1.28415	0.188928	1.06805e-11
TMEM147	0.770156	0.113523	1.16778e-11
HECW2	-1.42398	0.20998	1.18951e-11
DIRAS2	-2.80674	0.414639	1.29583e-11
AL645922.1	2.30098	0.33996	1.30222e-11
RSPO3	-0.738631	0.109161	1.3197e-11
ESYT3	-0.817773	0.120878	1.33083e-11
PHLDB1	-0.64779	0.095753	1.33108e-11
PLTP	0.836784	0.123693	1.33305e-11
FLNC	-0.751505	0.111089	1.33427e-11
YBX3	0.798278	0.118109	1.39136e-11
TMEM250	0.752196	0.111552	1.55138e-11
CXCL8	1.24229	0.184437	1.63302e-11
FBXO41	1.16409	0.173002	1.71062e-11
SULT4A1	2.48908	0.369921	1.71215e-11
CDH24	-1.25926	0.187183	1.72674e-11
JUNB	1.25358	0.186352	1.7323e-11
CLCN6	0.766699	0.11417	1.87538e-11
AL512590.3	-1.13016	0.168323	1.89036e-11
PNO1	0.95796	0.142772	1.95027e-11
SYNPO2L	-0.936786	0.139634	1.9614e-11
GPR161	-0.668629	0.0997551	2.04597e-11
SEMA4B	0.776449	0.115841	2.04609e-11
GLRX	0.924595	0.137982	2.07196e-11
NOCT	1.14708	0.171222	2.09341e-11
DDX21	0.802775	0.119894	2.14617e-11
OASL	5.22611	0.781604	2.28752e-11
SLC6A6	0.982517	0.147026	2.34724e-11
TBRG4	0.650531	0.0973826	2.38693e-11
TMEM241	0.959757	0.143692	2.40147e-11
RTL10	-0.682018	0.102133	2.42646e-11
LGALS9	2.24726	0.336548	2.43233e-11
ATP6V1G1	0.663175	0.0994529	2.58902e-11
CAVIN1	-0.784138	0.117857	2.86642e-11
SEMA3B	-0.956396	0.143925	3.03007e-11
FRZB	-1.4269	0.214837	3.09894e-11
IMP3	0.909242	0.136906	3.10819e-11
SMTNL1	3.57471	0.538615	3.20444e-11
ASS1	0.905563	0.136562	3.3305e-11
MAGI2-AS3	-0.659664	0.099545	3.43055e-11
ARHGAP23	-0.780658	0.117849	3.49072e-11
RASSF9	-0.998766	0.150799	3.51593e-11
EDN2	2.34091	0.353605	3.58874e-11
SEC23B	0.771859	0.116615	3.61907e-11
LRP11	0.829372	0.12545	3.81275e-11
CIRBP	-0.685214	0.103682	3.87474e-11
SERTAD1	0.988272	0.149765	4.1448e-11
MRPL47	0.855553	0.129656	4.1492e-11
AC114947.2	1.3184	0.199945	4.28578e-11
ARFGEF2	0.765179	0.116064	4.31772e-11
AL445524.1	3.37143	0.511502	4.36199e-11
AC006978.2	1.05274	0.159731	4.37711e-11
HSD17B12	0.706776	0.107298	4.48626e-11
SPECC1	-0.704077	0.10699	4.68022e-11
TFPI	0.886653	0.13481	4.79834e-11
TECTA	-1.206	0.183591	5.068e-11
TRAF5	0.877102	0.133583	5.1699e-11
PKIG	-0.691884	0.105387	5.19608e-11
PLD6	1.55453	0.236836	5.24742e-11
GALNT16	-1.21042	0.184544	5.41791e-11
SLC25A19	0.911425	0.139005	5.49803e-11
IKBIP	0.880562	0.134333	5.56084e-11
TRMT10A	1.19728	0.182842	5.82443e-11
TMEM120A	0.812889	0.124163	5.87191e-11
CCND1	-0.734911	0.112429	6.29065e-11
CD320	1.00124	0.153335	6.58721e-11
PDCD10	0.811781	0.124358	6.6744e-11
CEBPD	1.17192	0.179546	6.70513e-11
DCAF13	0.790232	0.121096	6.77002e-11
PRMT1	0.554257	0.0849735	6.905e-11
RABL3	0.808491	0.123993	7.00888e-11
PTGER3	-0.968404	0.148542	7.05868e-11
TMEM205	0.765099	0.11746	7.33118e-11
MTRNR2L8	3.37047	0.51799	7.67507e-11
MRPL12	0.69316	0.106632	8.00619e-11
ENAM	-1.89944	0.292368	8.20742e-11
KCNK6	0.937728	0.144393	8.34292e-11
MON1B	0.686082	0.105699	8.53361e-11
MYOZ1	-1.34792	0.207726	8.64322e-11
SPEF2	-1.34466	0.207232	8.6587e-11
FOSB	1.81463	0.279818	8.87078e-11
PLCE1	-1.29247	0.199643	9.54867e-11
SNX11	0.816097	0.126064	9.5651e-11
DUSP23	1.07666	0.166377	9.72251e-11
TRPV3	-1.18233	0.182874	1.01128e-10
APOL3	5.39171	0.834007	1.0142e-10
NATD1	-1.00302	0.155249	1.04202e-10
PASK	-1.09287	0.169202	1.05407e-10
ZCCHC2	0.731007	0.113247	1.08219e-10
METTL1	1.05714	0.163773	1.0828e-10
CELSR3	0.948144	0.146895	1.08532e-10
FLRT3	-1.56203	0.242005	1.08542e-10
TMEM198	0.83573	0.129511	1.09686e-10
PCSK7	-1.05002	0.162769	1.11133e-10
C16orf45	-0.604165	0.0937135	1.14132e-10
TBX2-AS1	-1.0256	0.159094	1.14448e-10
FGFRL1	0.670951	0.104177	1.1911e-10
SPHKAP	-1.17806	0.182999	1.21443e-10
CXCL10	8.0544	1.25249	1.27002e-10
PPP2R3C	0.68496	0.106658	1.34495e-10
OTUB2	1.23653	0.192657	1.37833e-10
TMEM175	-0.752314	0.117269	1.40549e-10
NID1	-0.787904	0.122868	1.43029e-10
ZFR2	1.40022	0.218726	1.53646e-10
CHMP5	0.851375	0.133035	1.5574e-10
R3HCC1	-0.742343	0.11602	1.57e-10
DTX4	-1.26761	0.198175	1.59062e-10
HELB	1.06096	0.165985	1.63845e-10
KCNQ1OT1	-0.695906	0.10889	1.64871e-10
KISS1R	4.76167	0.745356	1.67585e-10
HMGCS1	1.19218	0.186733	1.72035e-10
SLC40A1	-0.627795	0.0983405	1.72651e-10
ABCA8	-0.994628	0.155879	1.76223e-10
MRPS5	0.726842	0.113953	1.78917e-10
AC124798.1	1.02751	0.161162	1.8221e-10
ZNRF2	0.87528	0.137291	1.82552e-10
GALNT13	-1.07641	0.169028	1.91236e-10
LMO4	-0.715009	0.112303	1.93009e-10
NAMPT	1.26331	0.198527	1.97303e-10
FAM210A	0.933373	0.14668	1.97438e-10
LAMB1	-0.965932	0.151807	1.98009e-10
JMJD6	1.08011	0.170028	2.11756e-10
ULK2	-0.665474	0.104781	2.13779e-10
DUSP27	-0.797175	0.125724	2.28761e-10
TM4SF1	1.23431	0.19478	2.3436e-10
SOX4	-0.61524	0.097136	2.39196e-10
RRP9	1.14558	0.180947	2.43506e-10
TOMM34	0.788811	0.124868	2.66463e-10
RRAGD	0.641429	0.101584	2.7147e-10
C4B	1.21298	0.19247	2.93511e-10
TUBBP6	4.48013	0.710999	2.95396e-10
ADAMTS19	-0.776876	0.123298	2.96116e-10
CNTN4	-1.00285	0.159213	2.99941e-10
SYNM	-0.693549	0.110141	3.03672e-10
SCARA3	-1.42826	0.22685	3.05272e-10
NXPE3	0.67435	0.10712	3.06824e-10
NIPSNAP3A	0.639569	0.101611	3.0881e-10
TIMM21	0.770561	0.122456	3.12318e-10
MT-TF	0.95298	0.151502	3.17062e-10
HDAC2-AS2	-1.6154	0.256915	3.22227e-10
RDH11	0.777293	0.123624	3.22513e-10
AC135050.1	0.988837	0.157321	3.26871e-10
MYBPC3	-0.595361	0.0948271	3.42123e-10
ID4	-0.810581	0.129131	3.44765e-10
FILIP1L	-1.79714	0.286507	3.55054e-10
AC036108.2	-0.784272	0.125109	3.64031e-10
AC037459.4	-0.881812	0.140813	3.79398e-10
ANKRD36	-0.927119	0.148055	3.8013e-10
SLC39A7	0.532818	0.0850965	3.81689e-10
AP000350.6	1.1581	0.184997	3.84692e-10
C4A	1.07809	0.172254	3.88145e-10
CNNM1	2.07072	0.331024	3.96231e-10
TRMT6	0.786119	0.125681	3.97772e-10
MMP16	-0.960622	0.153605	4.00477e-10
EDEM1	0.961481	0.15377	4.03352e-10
USP32	0.640954	0.10252	4.0531e-10
SLMAP	-0.829584	0.132896	4.31086e-10
RNF5	0.666748	0.10682	4.32602e-10
AC025423.4	1.19463	0.191448	4.3763e-10
TMEM168	-0.599628	0.0961087	4.40197e-10
SERPINB1	0.754554	0.120945	4.40925e-10
NADSYN1	1.18455	0.1899	4.43886e-10
SLC5A6	0.630777	0.101123	4.43944e-10
MYBBP1A	0.734013	0.117768	4.58503e-10
ETFDH	0.632878	0.101589	4.66978e-10
HMGCR	0.996728	0.160098	4.79284e-10
PHF11	1.05388	0.169292	4.80944e-10
IQGAP3	-1.16471	0.187427	5.1587e-10
OGFOD1	0.777922	0.125196	5.17739e-10
NPC1	0.610187	0.0982061	5.18726e-10
RUBCN	0.713588	0.11491	5.3001e-10
TRIAP1	0.985735	0.159015	5.68222e-10
PCBD2	-0.828302	0.133656	5.74528e-10
ESYT1	0.523726	0.0845741	5.92112e-10
IFI30	1.87204	0.302439	6.02309e-10
IL4R	0.90542	0.14636	6.16152e-10
ABHD18	0.727834	0.117655	6.16409e-10
NES	-1.1105	0.179813	6.5811e-10
C5orf56	1.37471	0.222622	6.61411e-10
ACAT2	1.19626	0.193737	6.6304e-10
ARHGAP1	-0.94571	0.153164	6.63837e-10
SHROOM1	-1.13938	0.184675	6.84488e-10
SPON1-AS1	-0.752725	0.122017	6.87238e-10
NME2	0.775355	0.125788	7.09282e-10
EIF5A	0.526681	0.0854475	7.10194e-10
CYCS	0.986793	0.160179	7.24866e-10
FGF10-AS1	-1.3437	0.218117	7.25453e-10
TNS1	-0.728584	0.11831	7.35445e-10
FAM96A	0.760038	0.12346	7.45311e-10
FGFR3	-1.08932	0.177043	7.61052e-10
SOCS2	-0.958024	0.155743	7.68524e-10
MAP2K1	1.05016	0.17074	7.71658e-10
RBM20	-0.682254	0.111008	7.94777e-10
FGF5	-1.26041	0.205199	8.12849e-10
RAB20	1.56605	0.255024	8.21047e-10
COX6A1	0.786701	0.128183	8.39135e-10
CASQ2	-1.40006	0.228125	8.39594e-10
A4GALT	-0.90658	0.147766	8.50266e-10
WEE1	-0.809011	0.132037	8.94656e-10
SNHG3	0.932543	0.152224	9.00489e-10
MSRB1	0.736927	0.120314	9.06658e-10
TPCN1	0.820657	0.134066	9.28218e-10
TRIM45	-0.875498	0.143035	9.30774e-10
VARS	0.746444	0.122017	9.50248e-10
FDPS	1.06556	0.174352	9.86668e-10
AMPD3	1.12455	0.18412	1.01061e-09
OTUD3	-0.754492	0.123746	1.08011e-09
ABTB2	0.907025	0.148771	1.08236e-09
RAB11FIP3	-0.54949	0.0901727	1.10296e-09
AMT	-0.693795	0.113856	1.10395e-09
ATP6V0B	0.806179	0.132337	1.11606e-09
SMAP2	0.893188	0.146637	1.12105e-09
MSMO1	1.28768	0.21142	1.12471e-09
TMEM45A	1.32556	0.217743	1.14534e-09
TNFRSF10B	1.20562	0.198098	1.15781e-09
C10orf76	0.666971	0.109631	1.17387e-09
CHSY1	0.621528	0.102181	1.18215e-09
MAP6	-0.766627	0.126073	1.19559e-09
P4HA2-AS1	1.54586	0.254238	1.19923e-09
NBPF11	-0.73128	0.120306	1.21311e-09
ATP5C1	0.619196	0.101924	1.23919e-09
SESN1	0.797644	0.131304	1.24148e-09
ANXA1	-1.30463	0.215032	1.30202e-09
ADAM11	-0.83466	0.137575	1.30364e-09
CYP2J2	-1.02634	0.169195	1.31138e-09
HLA-DQB1-AS1	4.38875	0.723574	1.31642e-09
KCNQ5	-0.747631	0.12337	1.36061e-09
CD55	0.824082	0.135991	1.36279e-09
ZFP36	0.958615	0.158276	1.39039e-09
LRRTM1	-1.63424	0.270342	1.49332e-09
DPY19L4	-0.669037	0.11068	1.49598e-09
FKTN	-0.613089	0.101434	1.50153e-09
REC8	0.629222	0.104215	1.56301e-09
PAN2	-0.612049	0.101442	1.60442e-09
NME1-NME2	0.773532	0.128225	1.61315e-09
ATF7IP	-0.695393	0.115293	1.62432e-09
CCDC68	1.08391	0.179712	1.6254e-09
C2orf68	-0.741498	0.123013	1.66191e-09
IFT46	-0.869357	0.144288	1.68964e-09
SH3RF3	0.78978	0.131122	1.70953e-09
TPM2	-0.76751	0.12743	1.71234e-09
BRIP1	-1.3143	0.218249	1.72246e-09
SCN5A	0.902233	0.149925	1.76698e-09
BLOC1S3	1.14929	0.191037	1.78693e-09
ZNF367	-1.35389	0.225304	1.86503e-09
PER1	1.04923	0.174623	1.8721e-09
SEC61G	1.08714	0.18096	1.88246e-09
PDCD11	0.506607	0.0843647	1.91374e-09
DCUN1D5	0.831388	0.138474	1.92584e-09
CLTC	0.503327	0.0838386	1.93084e-09
PGM5	-0.565059	0.0941471	1.95045e-09
ZBED3	-0.753656	0.125574	1.95282e-09
PLVAP	4.32184	0.720178	1.9601e-09
MEG3	-1.21224	0.202005	1.96068e-09
MEF2C	0.670284	0.111731	1.98434e-09
WDR55	0.540459	0.0901895	2.06655e-09
AC243547.1	-1.92665	0.3216	2.08783e-09
TAF13	0.803037	0.134069	2.10179e-09
CNPY3	0.65183	0.108876	2.13881e-09
CDH6	1.94765	0.325406	2.15981e-09
CNTN6	-1.65953	0.277295	2.16764e-09
LMAN1	0.694487	0.116085	2.19646e-09
SEPSECS	-0.829599	0.138674	2.19888e-09
ITGB3	-0.807773	0.135043	2.20961e-09
EPPK1	-0.94301	0.157698	2.23345e-09
KCNN1	2.73214	0.457163	2.28279e-09
KRT81	7.42936	1.24321	2.28729e-09
MVB12A	0.798	0.133541	2.29143e-09
CFI	1.2645	0.211664	2.31402e-09
NHSL1	-0.832513	0.139357	2.31568e-09
AC021054.1	-0.914932	0.153193	2.33783e-09
TCIRG1	0.82846	0.138729	2.34662e-09
MRPS18B	0.703868	0.117939	2.40051e-09
EPS8L2	1.45586	0.244062	2.44475e-09
AIMP2	0.768761	0.129001	2.53239e-09
BTN3A3	1.79345	0.301152	2.59585e-09
SGTB	0.761946	0.12797	2.61528e-09
PRDM11	-0.688335	0.115719	2.70895e-09
ETV4	1.02929	0.173054	2.71751e-09
CPXM1	-1.17036	0.196832	2.74808e-09
TONSL	-0.862244	0.145019	2.75218e-09
CMAHP	-1.0464	0.176073	2.79848e-09
GBP1P1	2.13295	0.358911	2.80127e-09
TLE6	1.06798	0.17971	2.80157e-09
SRD5A3-AS1	-1.47174	0.247735	2.83685e-09
SELENOS	0.905696	0.15246	2.84057e-09
TNFRSF12A	-1.26387	0.212866	2.8959e-09
MEG3_2	-1.76585	0.297582	2.95664e-09
MRPS36	1.11202	0.187401	2.9578e-09
AC108941.2	-0.919836	0.155106	3.02242e-09
AC105202.1	1.99957	0.337396	3.0948e-09
PIGA	0.86595	0.146119	3.09814e-09
CRISPLD1	-0.925898	0.156253	3.11089e-09
CCDC180	-1.08059	0.182424	3.15088e-09
FLNC-AS1	-0.832769	0.140596	3.1588e-09
PYGO1	-0.69042	0.116593	3.18782e-09
RUSC1-AS1	1.04764	0.176927	3.19346e-09
AC104452.1	-0.583398	0.0985716	3.24855e-09
TNNT2	-0.636776	0.107594	3.25242e-09
CHST11	0.788778	0.133347	3.31372e-09
P4HA3	1.1192	0.189325	3.38918e-09
MVD	1.08017	0.182747	3.40578e-09
ASPN	-1.73481	0.293527	3.41652e-09
NXPH2	-1.44612	0.245003	3.58142e-09
PPP2R2B	-1.38348	0.234482	3.63107e-09
C3orf18	0.823651	0.139651	3.68137e-09
LGR4	-0.661905	0.112239	3.69568e-09
GNG12	-0.80756	0.136962	3.71846e-09
ACADL	-1.09292	0.185498	3.82061e-09
PRELID3B	0.643733	0.109277	3.84267e-09
NR4A3	1.35209	0.229525	3.84304e-09
SVEP1	-1.35621	0.230253	3.85975e-09
AK2	0.635848	0.107961	3.8716e-09
BAX	0.83826	0.142473	4.01368e-09
TUBB8P5	7.46259	1.26885	4.06855e-09
ZNF668	0.813199	0.138273	4.07565e-09
HLA-DPB1	1.70541	0.290075	4.12276e-09
PCMTD2	-0.57919	0.0985531	4.17929e-09
FGF18	1.12186	0.190949	4.22309e-09
SEMA5A	-0.892481	0.151942	4.25874e-09
PES1	0.660885	0.112542	4.29631e-09
CSNK1G1	0.639673	0.10895	4.32518e-09
RAB6B	1.13596	0.19353	4.3653e-09
STK33	-0.794818	0.135455	4.41702e-09
PPARD	0.696946	0.118776	4.41859e-09
ELL2	0.704248	0.120203	4.66122e-09
TRIM54	-0.794455	0.135619	4.6849e-09
CEP120	-0.801657	0.136861	4.70009e-09
ANKRD44	-1.175	0.200912	4.96543e-09
MEGF10	-1.17683	0.20134	5.06569e-09
GTPBP4	0.599329	0.102563	5.11077e-09
MRPL17	0.795637	0.136177	5.13681e-09
SLF1	-0.925883	0.158517	5.19152e-09
DPH3	0.571737	0.0978932	5.20721e-09
TGFB1I1	-0.767253	0.131437	5.30196e-09
OTUD6B	0.669735	0.114757	5.34344e-09
GP1BB	-0.821851	0.140888	5.43221e-09
CCDC50	-0.696042	0.119322	5.43327e-09
NOP2	0.858789	0.147221	5.43342e-09
C18orf54	-1.14003	0.19544	5.43985e-09
B4GALT4	0.546248	0.0936508	5.44989e-09
TMEM179	-1.07934	0.1851	5.50544e-09
GUF1	0.574291	0.0985117	5.55346e-09
MTCH2	0.476065	0.0816799	5.59531e-09
AC025259.1	0.796556	0.136726	5.68023e-09
SERPING1	0.85383	0.146605	5.74557e-09
RNF181	0.704248	0.120994	5.86608e-09
AC110079.1	-0.685755	0.117886	5.9879e-09
GPR180	0.817499	0.140552	6.0148e-09
COL3A1	-0.432009	0.0742814	6.03295e-09
UBALD2	-0.701479	0.120661	6.11342e-09
CDAN1	-0.688566	0.118462	6.15356e-09
ZNF445	-0.475885	0.0818941	6.21089e-09
RCL1	1.04692	0.180174	6.22447e-09
LRAT	1.47619	0.254083	6.25204e-09
CMYA5	-0.564095	0.097132	6.34096e-09
DDX25	1.68361	0.289912	6.34803e-09
WDR3	0.628041	0.108166	6.38801e-09
LARP4	0.565026	0.0973145	6.39115e-09
WDR76	-0.998029	0.171895	6.39705e-09
ATG4D	0.643007	0.110756	6.41279e-09
ZC3H12A	0.94264	0.16239	6.44491e-09
AHSA1	0.682312	0.117575	6.5066e-09
CASQ1	-0.766997	0.132222	6.5982e-09
WDR46	0.711364	0.12266	6.65238e-09
ZBTB39	-0.689172	0.118854	6.69232e-09
WDR89	0.93209	0.16075	6.69566e-09
ZBTB8A	-0.734506	0.126707	6.75536e-09
DBI	0.8998	0.155223	6.75785e-09
LYRM9	-1.05405	0.18186	6.79303e-09
RETSAT	0.764704	0.132005	6.91521e-09
FRMPD3	1.01463	0.175152	6.921e-09
AC008957.3	-1.07301	0.185259	6.95628e-09
FOXRED2	-0.564242	0.0974617	7.06527e-09
OSTM1	0.558699	0.0965071	7.07219e-09
VSIG10L	0.934497	0.161422	7.07394e-09
ATP5G1	0.891985	0.154142	7.17464e-09
ZNF33B	-0.771751	0.133381	7.20623e-09
HIGD1A	0.706582	0.122144	7.25902e-09
AC087292.1	0.936224	0.161895	7.3416e-09
SRP54	0.528541	0.0914104	7.37858e-09
TNRC18	-0.638526	0.110529	7.60465e-09
HTATIP2	1.38027	0.23909	7.78788e-09
ECE2	1.57188	0.272334	7.83842e-09
TNC	1.23983	0.21485	7.89536e-09
NKIRAS1	0.599069	0.103815	7.90124e-09
JAG2	0.818065	0.141772	7.91328e-09
SLC25A38	0.644385	0.11172	8.02769e-09
LMOD2	-0.91372	0.158551	8.2656e-09
YPEL1	-0.696011	0.120827	8.39087e-09
CCT8	0.635768	0.110427	8.54495e-09
PPDPF	-0.825089	0.143415	8.75907e-09
PLXND1	-0.981825	0.170726	8.87814e-09
ZNF496	-0.634976	0.110431	8.92673e-09
ATP9A	-0.651701	0.113342	8.93048e-09
RGS12	-0.612053	0.106481	9.02943e-09
KLHDC9	-1.10762	0.192734	9.08864e-09
NR4A1	0.942259	0.164019	9.20296e-09
NLGN3	-0.840138	0.146273	9.26652e-09
ACER2	1.48452	0.258559	9.38471e-09
ALG3	0.721693	0.125701	9.39318e-09
PARD6A	1.96385	0.342067	9.40503e-09
MORF4L2	0.59536	0.103809	9.74273e-09
AC068234.1	-0.762463	0.133004	9.88865e-09
CEP164P1	-0.911312	0.158999	9.95037e-09
AC010655.2	1.71309	0.298913	9.98015e-09
FAM96B	0.772619	0.134818	9.9941e-09
GAS2	-0.949225	0.165734	1.01983e-08
PTGES3	0.537067	0.0938233	1.03901e-08
COL4A6	-0.529807	0.0925693	1.04444e-08
SMARCC2	-0.460534	0.0804948	1.05719e-08
MOB3C	0.77289	0.135126	1.0667e-08
IL17RA	0.844272	0.14764	1.07498e-08
PTPRB	0.801625	0.140234	1.08845e-08
ARSD	-0.618615	0.108249	1.09887e-08
UBXN8	1.32801	0.23239	1.09976e-08
AP000777.3	1.26843	0.221977	1.10191e-08
CNKSR3	-0.851338	0.149001	1.10575e-08
HSPE1-MOB4	0.506417	0.0886363	1.10721e-08
ZNF142	-0.694464	0.121579	1.1162e-08
SEC24A	0.640978	0.112216	1.11647e-08
EPOP	1.52727	0.267402	1.11966e-08
AF001548.2	-1.25322	0.21958	1.14743e-08
C11orf95	-0.763725	0.133894	1.17068e-08
INS-IGF2	0.703202	0.123298	1.1754e-08
ASPG	-0.965051	0.169299	1.19601e-08
ARHGAP33	-0.759178	0.133196	1.20014e-08
CCL2	0.950744	0.166911	1.22576e-08
SLC2A3P1	0.559745	0.0982752	1.22873e-08
CLPB	0.736215	0.12927	1.23243e-08
SLCO5A1	1.16452	0.204693	1.27702e-08
PRICKLE3	1.18654	0.208812	1.3288e-08
SNAP91	-0.713021	0.125542	1.35066e-08
ACACA	0.653687	0.115096	1.3511e-08
IMPAD1	0.661789	0.116525	1.35171e-08
PGAM1	1.04733	0.184429	1.35653e-08
THSD7A	-1.23493	0.217603	1.38595e-08
ARAP1-AS1	0.767487	0.135244	1.38839e-08
NLN	0.718786	0.126697	1.40096e-08
ASRGL1	-1.04233	0.183765	1.41079e-08
POLR3K	1.11898	0.197382	1.43553e-08
ZNF536	-1.53834	0.271366	1.43731e-08
RAB4B	1.10477	0.194917	1.44584e-08
PRDM5	-0.683876	0.120667	1.44924e-08
NSDHL	0.978218	0.172623	1.45512e-08
ILDR2	-0.640233	0.113018	1.47145e-08
RGN	-0.81531	0.143978	1.4898e-08
MRPS15	0.651811	0.11514	1.50454e-08
FAM171A2	-1.00828	0.178138	1.51267e-08
TFRC	1.75521	0.310106	1.51339e-08
CBLN2	-1.36005	0.240384	1.53307e-08
AC005841.1	0.959612	0.169669	1.55119e-08
UTP18	0.817792	0.144613	1.55817e-08
CCDC159	0.635095	0.112314	1.56166e-08
AC005726.5	2.23082	0.39472	1.58896e-08
RNF213	0.85905	0.152061	1.61046e-08
MYO15B	-0.811468	0.143675	1.62366e-08
SMAD6	-0.653851	0.115849	1.66161e-08
APEH	0.445953	0.0790182	1.66452e-08
FBXO6	1.38266	0.245018	1.67007e-08
NT5C2	-0.636518	0.112826	1.68474e-08
EGFL7	1.25467	0.22249	1.70803e-08
WDFY2	0.53555	0.0950515	1.75753e-08
H6PD	-0.554929	0.0985572	1.79663e-08
E2F1	-1.09832	0.195104	1.80848e-08
AL117190.1	-1.7202	0.305658	1.82456e-08
AC021088.1	-0.877679	0.156099	1.88118e-08
PGR	-1.56659	0.278823	1.92536e-08
HSPA9	0.679095	0.12088	1.93287e-08
TMCC3	-1.93008	0.34357	1.93483e-08
USB1	0.554573	0.0987238	1.93832e-08
ZNF704	-0.80858	0.143944	1.9393e-08
APBA1	-0.946308	0.168499	1.95308e-08
ICAM3	1.1307	0.201338	1.95497e-08
FBN3	-1.26925	0.226028	1.96051e-08
DOK6	-0.872585	0.155392	1.9615e-08
C2CD5	-0.596245	0.106267	2.01393e-08
RPP40	1.10212	0.196464	2.02565e-08
POLR3A	0.490812	0.0875447	2.06554e-08
KBTBD4	0.598275	0.106741	2.08349e-08
RPS19	0.734916	0.131122	2.08464e-08
ITGA7	-0.580684	0.103629	2.10109e-08
SH3GL3	-1.00075	0.178616	2.10878e-08
CA2	1.4411	0.257477	2.18075e-08
UNC80	-1.42124	0.254175	2.25017e-08
TMED3	0.597174	0.106806	2.25505e-08
DDX18	0.51104	0.0914112	2.26337e-08
NDE1	-0.697188	0.124788	2.31074e-08
FASTKD5	0.627979	0.112427	2.32785e-08
MSRB3	-0.692701	0.124024	2.33399e-08
EGFEM1P	-0.74434	0.133332	2.36934e-08
ATP6V1E1	0.552367	0.0989685	2.38816e-08
BIN1	-0.720842	0.129214	2.42364e-08
ARSG	0.628614	0.112685	2.42568e-08
ERG28	0.617122	0.110702	2.48054e-08
SLC25A1	0.685792	0.12303	2.48693e-08
BMP1	-0.701542	0.125874	2.49831e-08
SEC14L2	1.09441	0.196438	2.52849e-08
DOK3	1.31767	0.236773	2.61993e-08
MDM2	0.995614	0.17894	2.63731e-08
CHST12	0.670049	0.120448	2.652e-08
DTL	-1.12001	0.201395	2.67852e-08
NTAN1	0.792879	0.142609	2.70068e-08
RAB15	-0.693388	0.124784	2.74947e-08
GADD45G	-1.52143	0.273897	2.77969e-08
AFF2	-0.922495	0.166243	2.87172e-08
CTSB	0.710981	0.128156	2.89353e-08
AC145207.4	1.05934	0.191041	2.93811e-08
FKRP	-0.728216	0.131365	2.96587e-08
KNTC1	-0.859144	0.154992	2.97095e-08
LAD1	-0.679032	0.122601	3.04969e-08
RND1	2.03924	0.368641	3.17027e-08
SLC44A3-AS1	1.2204	0.220665	3.19196e-08
AC061992.1	2.07198	0.374779	3.22925e-08
TSPAN11	0.757162	0.137064	3.31099e-08
SLC2A14	1.46926	0.266121	3.37066e-08
C6orf62	0.524113	0.094974	3.41922e-08
HCCS	0.557862	0.101103	3.43352e-08
IGFBP2	1.00194	0.181591	3.43692e-08
AC126773.2	-1.18847	0.215403	3.44016e-08
DARS	1.00914	0.182976	3.48508e-08
NAA15	0.507826	0.0920878	3.49599e-08
EMC7	0.591699	0.107335	3.53544e-08
ZNF713	-0.813839	0.147654	3.55191e-08
RHPN2	0.795404	0.144356	3.58791e-08
SLC25A13	0.615032	0.111627	3.59484e-08
AC104083.1	-0.707381	0.128411	3.61407e-08
ELOVL5	0.602331	0.109359	3.63262e-08
SEC24D	0.56292	0.102215	3.64577e-08
SLC16A2	0.598697	0.108717	3.65145e-08
AC006027.1	1.18956	0.216163	3.7329e-08
GNL2	0.554292	0.100735	3.74481e-08
ZDHHC9	0.685513	0.124595	3.75693e-08
AC092807.3	-1.48586	0.270084	3.76681e-08
MTCO1P22	3.25254	0.591216	3.76719e-08
AL049779.1	0.577702	0.105087	3.8551e-08
PLPP3	0.715244	0.130218	3.95861e-08
EHD4	0.713381	0.129952	4.02905e-08
WDYHV1	0.841145	0.153332	4.11627e-08
RARRES3	4.20437	0.766825	4.18572e-08
IMPDH1	0.680217	0.124103	4.22737e-08
MRM1	0.993775	0.181314	4.23019e-08
DDO	2.1397	0.390404	4.2357e-08
SLC17A9	1.44855	0.264328	4.25062e-08
DCLRE1A	-0.752029	0.137269	4.28957e-08
POLR2H	0.670394	0.122384	4.30645e-08
PPP1R3F	0.840716	0.153509	4.33459e-08
C8orf31	1.44224	0.2634	4.36337e-08
UBE2M	0.644779	0.117782	4.39179e-08
TMCC2	-0.934626	0.170746	4.40555e-08
SYNDIG1	-1.12934	0.20634	4.41958e-08
PDE3B	-1.13662	0.207741	4.46709e-08
PITPNM1	-0.636784	0.116474	4.57304e-08
B4GALNT4	1.35014	0.246969	4.58082e-08
PRKX	1.04834	0.19194	4.71246e-08
TTC39B	0.88155	0.161405	4.71526e-08
CCDC63	-1.86137	0.340948	4.77736e-08
THSD4	-0.752526	0.13785	4.78784e-08
TMEM200C	0.968789	0.177475	4.79548e-08
KDR	-1.22544	0.224523	4.81616e-08
PHLDA3	0.860177	0.157632	4.8464e-08
MTHFD1L	0.733368	0.134489	4.95276e-08
ATG101	0.613745	0.112569	4.97561e-08
AC011504.1	-1.96752	0.360891	4.98542e-08
GLRX3	0.613632	0.112615	5.06705e-08
AC010761.5	1.34415	0.246721	5.0925e-08
PTPRZ1	-2.48019	0.455275	5.1031e-08
ZNF185	-0.620907	0.113988	5.11888e-08
UQCC1	0.548391	0.100678	5.12276e-08
GUCY1A2	-0.743406	0.136518	5.16603e-08
MRPS30	0.545351	0.100183	5.22258e-08
PPFIBP1	-0.543173	0.0998048	5.25792e-08
DM1-AS	-0.621772	0.114286	5.31295e-08
GGCT	0.890727	0.163751	5.34242e-08
SYNGR3	1.30859	0.240601	5.36264e-08
C11orf54	0.656571	0.120733	5.38192e-08
PCDH7	-0.634914	0.116759	5.39325e-08
ENOPH1	0.680731	0.125196	5.40814e-08
CDK18	1.8282	0.336443	5.51341e-08
AC099329.1	0.55975	0.103014	5.51911e-08
PCDH8	1.23509	0.227358	5.56112e-08
ANKRD36B	-0.999569	0.184103	5.65398e-08
NANOS1	-1.53818	0.283363	5.68995e-08
CNTN5	-1.15092	0.212147	5.79172e-08
DCLK2	-0.773928	0.142665	5.80215e-08
SLC29A4	0.906469	0.167126	5.83245e-08
SCAMP3	0.553186	0.101994	5.83654e-08
PPAN	0.865971	0.159749	5.93251e-08
DNM1P47	-1.4204	0.262064	5.95781e-08
AC100793.3	1.16115	0.214454	6.14821e-08
CPTP	0.665675	0.122979	6.20126e-08
ISPD	-0.934096	0.172602	6.23782e-08
LSG1	0.684847	0.126548	6.2411e-08
OXNAD1	0.655723	0.121194	6.28392e-08
GPC4	-0.905136	0.167366	6.36873e-08
CLPTM1	0.476214	0.0880725	6.40646e-08
PFN1	0.432487	0.0800102	6.46644e-08
EPS8	-0.858836	0.158955	6.55308e-08
PAX8	3.97286	0.735605	6.63412e-08
AC068473.5	1.2271	0.227228	6.65208e-08
NRIR	6.93685	1.28622	6.92097e-08
VEGFC	-1.08126	0.200489	6.92495e-08
RPP25	1.16862	0.216696	6.93313e-08
C1orf198	-0.880161	0.163297	7.0485e-08
DERL1	0.579824	0.107579	7.05556e-08
PIGH	1.15367	0.214053	7.05957e-08
NOC3L	0.726497	0.13482	7.09861e-08
SPATA7	-0.596614	0.110724	7.11332e-08
XPO5	0.575579	0.106839	7.15048e-08
TBX2	-0.925775	0.171857	7.1693e-08
DUBR	-0.936879	0.173981	7.24597e-08
GHITM	0.46942	0.0871858	7.27956e-08
SEH1L	0.560107	0.104051	7.32621e-08
CAMK2G	-0.531413	0.0987513	7.39402e-08
ARVCF	-0.956285	0.177717	7.40977e-08
ZNF362	-0.577559	0.107388	7.52062e-08
CDK8	0.732604	0.136224	7.53483e-08
PSMB10	0.875083	0.162773	7.61144e-08
SYNPO2	-0.806031	0.149933	7.61859e-08
ARHGAP6	-0.986683	0.183544	7.62772e-08
ADAMTSL4-AS1	0.877355	0.163228	7.65737e-08
OGFRL1	-0.927887	0.172761	7.83263e-08
GPX1	0.731893	0.13636	7.98908e-08
LRRC75A-AS1	0.556861	0.103808	8.12562e-08
PIGN	0.540789	0.100816	8.13486e-08
RBL1	-0.942457	0.175729	8.17985e-08
FGD1	-0.598584	0.111613	8.18447e-08
RPS6KA1	1.03406	0.192931	8.33512e-08
VDAC1	0.642852	0.119977	8.40801e-08
AC067750.1	-0.751674	0.140306	8.44365e-08
MAP3K14-AS1	1.08139	0.20187	8.46745e-08
SRGAP2	0.540606	0.100942	8.527e-08
SLC45A2	-2.02022	0.37737	8.63139e-08
GRID1	-0.895285	0.167279	8.69635e-08
ADORA2B	1.15202	0.215438	8.92619e-08
CPT1B	-0.67931	0.127072	8.99819e-08
CHCHD7	0.716128	0.133987	9.05347e-08
AC074135.1	-1.48243	0.27738	9.07155e-08
EMC2	0.693593	0.129823	9.16154e-08
LINC01449	-1.31449	0.246055	9.17871e-08
ATP7A	0.534929	0.100145	9.21664e-08
SMAD9	-0.653619	0.122366	9.21889e-08
MYO18B	-0.542892	0.101676	9.32285e-08
ENPP1	-0.99508	0.186415	9.39827e-08
AL136295.2	0.934093	0.17499	9.39919e-08
LPP-AS2	-1.04114	0.195149	9.54942e-08
RICTOR	-0.720628	0.135107	9.61991e-08
IQCG	0.758455	0.142236	9.69386e-08
AP3M2	0.670474	0.12584	9.92989e-08
TCAF1	-0.699612	0.131326	9.96784e-08
ADAMTS3	0.701243	0.131637	9.97919e-08
GPN3	0.69188	0.129908	1.00436e-07
TMEM133	0.536953	0.100821	1.00499e-07
PELO	0.662069	0.124316	1.00557e-07
IL6	1.45016	0.27238	1.01483e-07
ZBTB8B	-0.903488	0.169773	1.02784e-07
LIPA	0.822157	0.154521	1.03391e-07
EMC3	0.588841	0.110707	1.04383e-07
AP000777.2	1.24318	0.233731	1.0442e-07
TMEM176A	1.20385	0.226375	1.04955e-07
CHTF18	-0.922627	0.173507	1.052e-07
AP000781.1	-0.66713	0.125469	1.0544e-07
KIF7	-0.612671	0.115227	1.05445e-07
PCDH9	-0.652407	0.122757	1.06874e-07
ZNF22	-0.62753	0.118099	1.07474e-07
HEPH	-0.544791	0.102535	1.07708e-07
CYP27B1	1.24688	0.23471	1.08185e-07
DYNLL2	-0.707868	0.133253	1.08292e-07
HMOX2	0.569135	0.10714	1.08376e-07
SLC38A8	2.30836	0.434651	1.09118e-07
DDB2	0.706817	0.133096	1.09277e-07
POU2F2	0.959715	0.18095	1.1345e-07
ICA1L	-0.958714	0.180765	1.13514e-07
PLEKHD1	2.793	0.526998	1.1591e-07
MNT	1.02155	0.19277	1.16253e-07
SLC18B1	0.796105	0.150248	1.16702e-07
PITPNC1	1.12992	0.213265	1.16943e-07
PRUNE1	-0.486988	0.0919924	1.19813e-07
FOXP4	-0.626394	0.118375	1.2124e-07
CHKB-CPT1B	-0.60046	0.113478	1.21384e-07
OSTC	0.585415	0.110645	1.21681e-07
C1orf43	0.548952	0.103803	1.23383e-07
AC092073.1	0.977058	0.184836	1.24959e-07
EFNB2	-0.559723	0.105887	1.24986e-07
NRL	1.35864	0.257125	1.26422e-07
PPIF	0.595746	0.112815	1.28664e-07
AC068205.2	0.54966	0.104122	1.29896e-07
SLC50A1	0.800646	0.151682	1.30268e-07
NEGR1	-1.18653	0.224832	1.3103e-07
NPEPL1	-0.631209	0.119687	1.3361e-07
GLA	0.944284	0.179088	1.34407e-07
PHLPP2	-0.489698	0.0929292	1.36736e-07
PRSS23	-0.738163	0.140106	1.37455e-07
EZH2	-0.855161	0.162383	1.39198e-07
CEND1	1.11923	0.212638	1.41314e-07
TMEM55A	0.649176	0.123355	1.41969e-07
NOD1	0.926733	0.176136	1.42905e-07
CHST14	-0.670345	0.127445	1.44155e-07
TMED9	0.541869	0.103045	1.4516e-07
PRRX1	-1.0388	0.197564	1.45596e-07
TGFBR3	0.836928	0.159303	1.49077e-07
AL356481.3	-0.69841	0.132979	1.50416e-07
A2M	0.69535	0.132397	1.50442e-07
NCK2	-0.610571	0.116267	1.50908e-07
PLEKHG2	-0.624909	0.119006	1.51208e-07
ZNF418	-0.786335	0.149793	1.52527e-07
SORL1	-0.764955	0.145751	1.53448e-07
ORMDL3	-0.678731	0.129367	1.54983e-07
NDUFAF4	0.739706	0.14105	1.56909e-07
NAT10	0.55227	0.105319	1.57312e-07
CA13	1.01593	0.193752	1.57607e-07
UQCRC2	0.562527	0.107296	1.58181e-07
SORBS2	-0.665833	0.127011	1.58565e-07
PSMA3	0.658423	0.12567	1.61196e-07
DSCR3	0.612981	0.117021	1.62128e-07
HIVEP2	0.601992	0.114935	1.62615e-07
AL512353.1	-0.929552	0.177654	1.6736e-07
CACNA1B	-1.06588	0.203723	1.67682e-07
RBMS2	-0.484775	0.0926685	1.68334e-07
LTBP3	-0.414828	0.0793426	1.71059e-07
EDIL3	-0.923767	0.176722	1.72057e-07
AC004158.1	-1.68906	0.323179	1.72848e-07
SETD7	-0.630991	0.120766	1.74248e-07
AL513217.1	-0.942035	0.180578	1.82069e-07
USP5	0.48447	0.0928842	1.82973e-07
EBNA1BP2	0.682347	0.130835	1.83484e-07
PLEKHB2	0.444477	0.085284	1.87083e-07
AIFM1	0.542507	0.104096	1.87221e-07
HIST2H2BE	-0.635069	0.121864	1.8753e-07
HSD17B10	0.75211	0.144334	1.87912e-07
LACTB	0.631582	0.121214	1.88344e-07
ARHGAP21	-0.573535	0.110118	1.90488e-07
MCM2	-1.0133	0.194563	1.90771e-07
MTERF2	-0.561457	0.107845	1.9278e-07
NDUFS3	0.541553	0.10406	1.94815e-07
BHLHE40-AS1	1.88859	0.363135	1.98459e-07
CD36	-1.9664	0.378196	1.99923e-07
CCM2	0.551357	0.106043	1.99964e-07
LRPPRC	0.451787	0.0868933	2.0001e-07
LARS2	0.577917	0.111154	2.00092e-07
NEFL	2.39914	0.46167	2.02902e-07
MTRF1L	0.635865	0.122368	2.03242e-07
PDP2	0.944014	0.181676	2.03482e-07
COQ8A	0.87355	0.168123	2.03723e-07
PAK1IP1	0.709493	0.136571	2.04684e-07
AC040162.1	0.756003	0.145525	2.04736e-07
FZD2	-0.786475	0.151438	2.065e-07
HSPB1	-0.525517	0.101203	2.07245e-07
C12orf66	1.21424	0.233975	2.10741e-07
MMAB	0.710043	0.13683	2.11167e-07
HSPBP1	0.586993	0.113126	2.11622e-07
KITLG	-0.824342	0.158901	2.12816e-07
GJC1	-0.781055	0.150604	2.14701e-07
RSPO2	-2.39984	0.462849	2.16088e-07
GABRA2	0.801266	0.154603	2.18662e-07
AL117190.2	-1.59037	0.306893	2.19315e-07
CCL5	4.04929	0.781679	2.21584e-07
MIEF1	0.515494	0.0995248	2.2241e-07
BLVRB	0.697247	0.134619	2.22597e-07
VWA7	-1.00695	0.194532	2.26393e-07
TPPP	-0.58007	0.11209	2.27864e-07
SH3PXD2B	0.645382	0.124729	2.28816e-07
PLAGL2	-0.496463	0.0959614	2.29662e-07
SLC5A12	-1.57296	0.304066	2.30273e-07
DAZAP2	0.476488	0.0921174	2.30836e-07
MYDGF	0.618962	0.119686	2.3217e-07
RAD54L2	-0.526235	0.101767	2.32855e-07
AC080038.3	-0.575099	0.111223	2.33233e-07
AP000892.3	-0.951996	0.184175	2.35378e-07
DFNA5	-0.996222	0.192766	2.36562e-07
RABGGTB	0.491262	0.0950879	2.38644e-07
UG0898H09	-1.45901	0.28241	2.38787e-07
ACADSB	0.496733	0.096149	2.38794e-07
NAGA	0.497008	0.0962102	2.39342e-07
ZMYND11	-0.504256	0.0976221	2.39937e-07
LONP1	0.813398	0.157503	2.41288e-07
CLIC1	0.576175	0.11158	2.42012e-07
ZBTB46	-0.564597	0.109399	2.45749e-07
HCN4	-0.683888	0.132533	2.46782e-07
RNF114	0.750667	0.145527	2.49243e-07
HSPA4	0.4607	0.0893179	2.49626e-07
NOP16	0.489762	0.0949958	2.52792e-07
TMEM206	0.904026	0.175429	2.56038e-07
XKR4	-2.39073	0.464011	2.57273e-07
SPNS2	1.47546	0.286396	2.57978e-07
RAI14	-0.780414	0.151492	2.58377e-07
PRR15	1.88631	0.366272	2.60469e-07
WDR45B	0.748646	0.145389	2.61524e-07
NMRK1	1.06591	0.207063	2.63625e-07
RAPGEF4	0.871536	0.169304	2.63631e-07
MPC1	0.87939	0.170838	2.63954e-07
VEPH1	-1.34825	0.261984	2.65688e-07
MAN1C1	0.53498	0.103961	2.66146e-07
TMX2	0.666825	0.129651	2.70076e-07
EXOSC5	0.843129	0.163955	2.71205e-07
PCDH17	1.23578	0.240368	2.72985e-07
PSMA5	0.736778	0.143319	2.73545e-07
EGF	0.551089	0.107238	2.76282e-07
DDA1	0.489379	0.0952673	2.79301e-07
ALDOC	2.11157	0.411276	2.83375e-07
CPA4	-2.28112	0.444661	2.89694e-07
NAGLU	0.740685	0.144398	2.90573e-07
TMPO-AS1	-1.10284	0.215239	2.99413e-07
TRIM28	-0.445158	0.0868966	3.00951e-07
LRRC10	-0.576908	0.112688	3.0631e-07
AC011530.1	-0.616589	0.12049	3.09895e-07
TCTN3	0.627335	0.122627	3.124e-07
DUS1L	-0.516412	0.100961	3.13818e-07
MVK	0.730905	0.142967	3.18094e-07
KCTD15	-0.694899	0.135941	3.19143e-07
TBX5	-0.505381	0.0988871	3.20983e-07
TTYH3	0.470153	0.0919991	3.21464e-07
BEND7	-0.617652	0.120904	3.24507e-07
ELF1	0.558898	0.109417	3.25636e-07
XKR5	-1.23565	0.241911	3.25824e-07
INTS9	0.659335	0.129082	3.25826e-07
TRMT1	0.594213	0.116337	3.26148e-07
AC026464.4	-0.565239	0.110669	3.26521e-07
NEK3	-0.666753	0.130558	3.27364e-07
MRPL34	0.617022	0.120842	3.29015e-07
SLC35E1	0.685451	0.134246	3.29167e-07
IGSF8	0.563719	0.110431	3.3131e-07
AQP1	0.761307	0.149144	3.31621e-07
FAM89B	-0.557751	0.109283	3.33012e-07
CCDC115	0.699215	0.137095	3.3927e-07
COX5B	0.592116	0.116111	3.40458e-07
CORO6	-0.739255	0.144984	3.41667e-07
CA14	0.788248	0.154606	3.42476e-07
AC114271.1	1.03482	0.203007	3.44238e-07
COMTD1	0.737146	0.144625	3.45207e-07
BCL7A	-0.683255	0.134075	3.468e-07
ZNF311	-1.33081	0.261287	3.519e-07
BUB1B-PAK6	-0.619446	0.121751	3.62213e-07
KIF26A	-0.641887	0.126212	3.66114e-07
TAPBP	0.955472	0.187876	3.66381e-07
HSPB8	0.622291	0.122405	3.69816e-07
PLPP5	-0.631409	0.12421	3.70765e-07
GPR22	-1.05388	0.207353	3.724e-07
AC022210.1	3.05998	0.602162	3.74162e-07
CIZ1	-0.541375	0.106535	3.74189e-07
ECSIT	0.567304	0.11164	3.74361e-07
RAC2	1.87832	0.369918	3.82075e-07
CBLB	-0.690399	0.13601	3.85252e-07
TK2	-0.890028	0.175468	3.92994e-07
AL356652.1	1.57136	0.309823	3.94068e-07
COL4A5	-0.459936	0.0906999	3.95801e-07
AC010615.2	-1.06188	0.209443	3.97764e-07
AC116913.1	0.772059	0.152293	3.98714e-07
CHEK1	-0.959236	0.189271	4.01889e-07
UNC79	-1.15368	0.22768	4.03878e-07
LMOD1	-0.904777	0.178626	4.07981e-07
APOO	0.798262	0.157629	4.10157e-07
HSPA6	3.36036	0.663554	4.10172e-07
PDGFRL	0.599988	0.118496	4.11916e-07
CTSA	0.65211	0.128801	4.12887e-07
BCL10	0.794949	0.157017	4.13092e-07
ARID5A	-1.14422	0.226078	4.16623e-07
CREB5	-1.11223	0.219776	4.17621e-07
BPGM	0.587013	0.116042	4.22297e-07
ADA	0.891001	0.17621	4.27071e-07
TIMM10B	0.507473	0.10037	4.28055e-07
ZYX	-0.565212	0.111815	4.30661e-07
AL159166.1	1.27257	0.251781	4.32074e-07
ACY1	0.708146	0.140117	4.32709e-07
AL512590.2	-1.53541	0.303832	4.33816e-07
DDIT4-AS1	2.10174	0.415914	4.34225e-07
METTL13	0.617285	0.122173	4.35978e-07
NEK8	0.975798	0.193184	4.39195e-07
TMEM176B	1.16147	0.229947	4.39454e-07
FIGNL1	-0.782731	0.154985	4.40965e-07
CARD19	0.704023	0.139499	4.49287e-07
PTGDR2	1.44087	0.28551	4.49627e-07
CDIP1	0.5917	0.117274	4.52473e-07
MAPK14	0.555232	0.110064	4.54451e-07
AP005329.2	-0.834394	0.16541	4.54927e-07
NGLY1	0.609165	0.120787	4.57621e-07
ATP6V0C	0.494937	0.0981457	4.58573e-07
EFNB3	-0.528138	0.104739	4.59732e-07
ATG4A	0.597659	0.118537	4.6079e-07
GFPT2	0.595034	0.11802	4.61186e-07
FANCG	-0.826979	0.164047	4.62803e-07
GUCA1A	3.74674	0.743441	4.66203e-07
HMGA2	-0.764767	0.151844	4.74075e-07
AC116366.1	1.31637	0.261529	4.81934e-07
RBMS3	-0.529904	0.105294	4.8377e-07
AC025423.2	0.987679	0.196335	4.89024e-07
AC091180.3	0.569462	0.113222	4.91529e-07
AC005833.3	0.545451	0.108472	4.94343e-07
AL355310.2	1.01238	0.20141	4.9959e-07
ARAP1	0.549027	0.10924	5.01139e-07
NBPF19	-0.630505	0.125501	5.06298e-07
HGSNAT	-0.561908	0.111919	5.14891e-07
C4orf33	0.810345	0.161432	5.17428e-07
CUL4B	0.476981	0.0950373	5.19712e-07
AC119674.2	0.706415	0.140753	5.19927e-07
AC012173.1	0.908777	0.181162	5.26551e-07
HNRNPH2	0.51502	0.10268	5.28165e-07
DDX24	0.463885	0.0924925	5.29269e-07
CNTNAP1	0.859006	0.171344	5.34946e-07
MAN2C1	-0.588351	0.117362	5.35471e-07
LTBP4	-0.417345	0.0832741	5.39497e-07
PRIM1	-0.984324	0.196426	5.41017e-07
RPAP1	0.568438	0.113468	5.45225e-07
ST6GALNAC5	-1.26948	0.253502	5.5062e-07
AC099329.3	0.511807	0.102272	5.60487e-07
PANK3	0.490177	0.0979915	5.66684e-07
METTL23	0.710659	0.142089	5.68841e-07
AC022211.2	0.826149	0.165281	5.77967e-07
EXO1	-1.21095	0.24231	5.80759e-07
CCL3	6.76561	1.3538	5.80798e-07
HSPG2	-0.624043	0.1249	5.84262e-07
AC005253.2	0.575866	0.115283	5.87582e-07
RPS27L	0.92262	0.184746	5.9146e-07
SOD1	0.67588	0.135395	5.97818e-07
ROR1	-0.662993	0.132857	6.02921e-07
AKAP1	0.759295	0.152341	6.22247e-07
KMT5C	-0.670414	0.134614	6.34906e-07
HDAC5	-0.493741	0.0991549	6.37517e-07
C1GALT1C1	0.648962	0.130331	6.37986e-07
CYGB	1.9855	0.398942	6.46092e-07
SLC35E4	0.605231	0.12161	6.4638e-07
CD164	0.443521	0.0891201	6.4688e-07
PLEKHG4	-1.39137	0.279604	6.48396e-07
CYB561	0.977608	0.1965	6.52096e-07
AC007780.1	-0.508746	0.102265	6.53141e-07
TMEM254	-0.766396	0.154067	6.54423e-07
AC087521.4	0.804535	0.161801	6.61356e-07
SGCA	-0.648886	0.130541	6.67005e-07
SH3BP2	0.566329	0.113946	6.69036e-07
DBT	0.495894	0.0998028	6.73918e-07
MID1IP1	0.711212	0.143266	6.8956e-07
HES4	0.84322	0.169871	6.90918e-07
FAIM	-0.976999	0.196827	6.91431e-07
DAPK3	-0.639734	0.128881	6.91491e-07
SFRP1	-0.583138	0.117511	6.96304e-07
EIF3B	0.446675	0.0900126	6.96429e-07
LINC01572	-1.4401	0.29021	6.96799e-07
PLEKHA8	0.641728	0.129333	6.98303e-07
RCN3	1.23013	0.247984	7.03113e-07
PHTF1	0.542474	0.109411	7.11802e-07
SEPT6	0.487599	0.0983544	7.13774e-07
PLEC	-0.625717	0.126242	7.17791e-07
GNG4	4.03981	0.815065	7.18032e-07
PHB	0.494567	0.0998133	7.23597e-07
TMOD2	-0.928453	0.187424	7.27933e-07
MRC2	-0.480016	0.0969096	7.29913e-07
MCRIP2	0.730172	0.147422	7.30991e-07
XRCC2	-1.04396	0.210797	7.3282e-07
GCA	0.603595	0.121909	7.37589e-07
TXN	0.80075	0.161735	7.38302e-07
ZMPSTE24	0.722127	0.145865	7.39677e-07
CBX2	-0.670562	0.135477	7.43566e-07
AC093797.1	-0.671565	0.135758	7.54503e-07
E2F2	-1.00641	0.203461	7.55818e-07
MYOM1	-0.826585	0.167117	7.57021e-07
POLR3H	0.395218	0.0799101	7.58407e-07
PAM16	0.917888	0.185685	7.68279e-07
C5orf66	-0.499929	0.101172	7.75811e-07
GPD1L	0.589839	0.119476	7.93754e-07
TGIF2-C20orf24	0.755906	0.153114	7.93779e-07
FAM46C	1.39468	0.282533	7.9601e-07
CCT2	0.663645	0.134441	7.96031e-07
LRRC49	-0.574247	0.116358	8.00791e-07
SLC22A18	0.836186	0.169527	8.11953e-07
PRDX4	0.72643	0.147306	8.16315e-07
ADAM15	0.522575	0.105985	8.19521e-07
PHF2	-0.573108	0.116256	8.23541e-07
IGDCC4	-0.601567	0.12204	8.25425e-07
TIMM10	0.685588	0.139122	8.30862e-07
CUEDC1	-0.524569	0.106506	8.42521e-07
KIAA1551	-0.767631	0.155867	8.44058e-07
DCP1A	0.475183	0.0965204	8.51684e-07
ABCB8	0.453858	0.092192	8.52421e-07
SLC25A44	0.480108	0.0975256	8.52737e-07
MPC2	0.586108	0.119089	8.58461e-07
AC018647.1	-1.75934	0.357506	8.6031e-07
AC011498.3	-1.10512	0.224618	8.65354e-07
AC125257.2	0.798887	0.162381	8.66156e-07
APLN	3.5852	0.728761	8.67295e-07
TWF2	0.702658	0.142888	8.76416e-07
AC034268.1	4.13059	0.840525	8.9104e-07
PTN	-0.736234	0.149852	8.96545e-07
SLC8A3	1.65894	0.337715	9.00423e-07
PTH1R	-0.556139	0.113231	9.03587e-07
COX5A	0.93666	0.190717	9.0501e-07
HIPK2	-0.525993	0.107115	9.08223e-07
MICALL2	0.912292	0.185786	9.08744e-07
DNAJB1	0.593604	0.120899	9.11085e-07
REEP1	-0.631383	0.128623	9.16437e-07
SERPINF1	0.588617	0.119939	9.21808e-07
STK11IP	0.516876	0.105327	9.23105e-07
AC005154.6	0.754021	0.15367	9.25975e-07
DNMBP	-0.535434	0.109157	9.33443e-07
ELAC2	0.446204	0.0909853	9.38418e-07
DHCR24	1.03163	0.210365	9.39101e-07
SSRP1	-0.551251	0.112432	9.43938e-07
MFAP3L	1.07787	0.2199	9.503e-07
NIPAL4	-1.23996	0.253057	9.58693e-07
ANGPTL4	1.77236	0.361748	9.61153e-07
NAALAD2	-0.793567	0.161974	9.61549e-07
CFLAR	-0.493714	0.100786	9.65109e-07
UBE2Q1	0.434397	0.0887096	9.73872e-07
MATN2	-0.914711	0.186842	9.79835e-07
NAMPTP1	1.26116	0.257753	9.93526e-07
BCAM	-0.738727	0.151018	1.00001e-06
GADD45A	0.629311	0.128651	1.00008e-06
RRAS2	-0.755362	0.154451	1.0051e-06
FAM83G	1.04574	0.213856	1.00863e-06
DDX3Y	0.665295	0.136055	1.00893e-06
TMEM167A	0.446953	0.0914356	1.01779e-06
GPC3	-0.678631	0.13892	1.03409e-06
RBM18	0.470969	0.0964342	1.04039e-06
TBL2	0.65105	0.133322	1.04333e-06
SPTSSA	0.73853	0.151403	1.07211e-06
AC093525.2	0.482145	0.0988449	1.0728e-06
NCLN	0.553184	0.113417	1.07471e-06
EXO5	-0.869111	0.178196	1.07559e-06
HPRT1	0.734155	0.15054	1.07824e-06
MFSD14A	0.43812	0.0898536	1.08295e-06
MUTYH	-0.65461	0.134301	1.0924e-06
GRINA	0.686228	0.140788	1.09261e-06
CTDP1	0.697805	0.143192	1.09797e-06
GALNT2	0.444684	0.0912837	1.10785e-06
UPK1A	5.63287	1.15637	1.10937e-06
MINDY1	-0.532431	0.109368	1.1258e-06
HNF1B	6.28569	1.29167	1.1369e-06
PREP	0.517655	0.106391	1.14104e-06
TGFBR2	-0.525312	0.108001	1.15051e-06
TSPY26P	-0.752908	0.154827	1.15684e-06
AC010168.2	1.08843	0.224027	1.18305e-06
RAB33A	1.64674	0.33908	1.19489e-06
BCAP31	0.583069	0.120065	1.19623e-06
PLOD3	0.497094	0.102368	1.19797e-06
AC022154.1	1.75698	0.361883	1.20328e-06
BSG	0.519995	0.10714	1.21357e-06
DUSP26	-0.547253	0.112758	1.21411e-06
RWDD3	-0.670169	0.138093	1.21587e-06
ANKRD34C	-1.87901	0.38721	1.21799e-06
LINC01224	-1.17892	0.242991	1.22413e-06
C20orf24	0.811622	0.167298	1.22627e-06
HAND2-AS1	-0.647478	0.133469	1.22755e-06
VAT1	0.731133	0.150718	1.22838e-06
PC	0.583235	0.120331	1.25383e-06
GRSF1	0.49428	0.102003	1.26142e-06
WDHD1	-0.797865	0.164658	1.26244e-06
DDIT4	2.07822	0.428924	1.26489e-06
DMPK	-0.602393	0.12435	1.27027e-06
BEAN1	-1.15585	0.238644	1.27624e-06
ZNF619	-0.928879	0.191814	1.28156e-06
ALKBH6	0.614731	0.12696	1.28586e-06
DLAT	0.520749	0.107579	1.29432e-06
TMEM178A	-0.774435	0.160073	1.31144e-06
ALG14	1.02066	0.210972	1.31225e-06
ERO1A	1.01806	0.210473	1.31825e-06
CALU	0.486246	0.100532	1.31986e-06
TSKU	0.816409	0.168801	1.32138e-06
GPS2	0.417928	0.0864153	1.32299e-06
P3H1	0.564896	0.116876	1.34301e-06
ZNF850	-0.681923	0.141128	1.35215e-06
TIMM8A	0.639082	0.132309	1.36372e-06
ANKRD36C	-0.846804	0.175377	1.37576e-06
SAP130	0.428277	0.0887386	1.39115e-06
SLC9A7P1	-0.976083	0.202254	1.39286e-06
RRP12	0.809073	0.167652	1.39369e-06
EIF1	0.668843	0.13862	1.4e-06
MFSD13A	1.34852	0.279487	1.40004e-06
C4orf3	0.904087	0.187541	1.43024e-06
NARF	0.720736	0.149536	1.43694e-06
TMEM52	2.44695	0.507815	1.44583e-06
ATP6V1D	0.494105	0.102554	1.45002e-06
AL031282.1	-0.7214	0.149837	1.47514e-06
NAP1L3	-0.757587	0.157379	1.48105e-06
BAG3	0.469461	0.0975335	1.48438e-06
CORO2B	-0.937661	0.194845	1.49174e-06
CMPK1	0.406427	0.0844791	1.50193e-06
PLEKHG4B	-0.848711	0.17654	1.52848e-06
RAB1A	0.535477	0.111405	1.53547e-06
RASL12	-0.734569	0.152844	1.53974e-06
CASP7	0.796579	0.165781	1.54746e-06
AC091564.2	-0.678275	0.141187	1.55466e-06
RNF103	-0.464763	0.096791	1.57307e-06
KDM5D	-0.453971	0.0945452	1.57378e-06
PHYHD1	-0.897633	0.187015	1.5883e-06
KIF11	-0.934961	0.194801	1.58999e-06
LINC00472	-1.34908	0.281084	1.59025e-06
LY75	1.78657	0.372341	1.60078e-06
AL590705.5	-1.29543	0.269996	1.60296e-06
SFXN1	0.476146	0.0992452	1.60524e-06
AL158206.1	1.37424	0.286439	1.60534e-06
TAC4	1.75418	0.365643	1.6063e-06
AC093591.2	2.19071	0.456661	1.60869e-06
SKAP2	0.727728	0.151746	1.62101e-06
EPHX2	-0.686625	0.143177	1.6215e-06
PLOD2	0.929231	0.193802	1.62879e-06
RUNDC1	0.60044	0.125232	1.62976e-06
KIRREL1	-0.571961	0.11931	1.63554e-06
EPB41	0.6256	0.130537	1.64712e-06
LUCAT1	2.25849	0.471264	1.6479e-06
AL021546.1	0.549882	0.11476	1.65459e-06
PAPOLA	0.399381	0.0833793	1.66842e-06
AC023283.1	-1.2888	0.269068	1.66875e-06
DLG5	-0.426934	0.0891466	1.67514e-06
FREM2	-0.901877	0.188322	1.67612e-06
TMEM71	-1.1631	0.24288	1.67803e-06
SYS1	0.634842	0.132627	1.69558e-06
CDT1	-0.874043	0.182606	1.69709e-06
NRP2	0.612154	0.127973	1.72286e-06
LRRC4	-0.951783	0.199009	1.73037e-06
CARNMT1	0.518326	0.108402	1.73969e-06
RMI2	-0.889303	0.185994	1.74125e-06
ZNF33A	-0.564773	0.118172	1.75954e-06
TRAF3IP1	-0.651726	0.13637	1.76071e-06
ERBB2	-0.56097	0.117386	1.76291e-06
RHOU	1.5968	0.334197	1.77031e-06
C18orf32	0.56189	0.117615	1.77591e-06
NEU1	0.713412	0.149364	1.78517e-06
CFC1	1.10273	0.230886	1.78733e-06
PDPK1	0.430064	0.0900671	1.7977e-06
CEP290	-0.536214	0.112306	1.80076e-06
FIBIN	-1.59405	0.333885	1.80392e-06
FAU	0.458591	0.0960784	1.81419e-06
GDPD5	-1.17021	0.24517	1.81447e-06
CDH3	-0.778605	0.163135	1.81712e-06
ITGB8	-1.64527	0.344735	1.81905e-06
BAHCC1	-0.494652	0.103712	1.84711e-06
PPP2R2A	0.523206	0.109714	1.85328e-06
N4BP2	-0.474407	0.0994978	1.86049e-06
NMI	2.00136	0.419771	1.86306e-06
ATP5B	0.569634	0.119484	1.86555e-06
SPTAN1	-0.556968	0.116845	1.87251e-06
ADAMTSL4	0.725543	0.152214	1.87363e-06
SCOC	0.428697	0.0899424	1.87589e-06
ATOH8	-0.72526	0.152241	1.899e-06
AL355075.3	0.917838	0.192677	1.90164e-06
AL035458.2	0.554438	0.116416	1.91142e-06
NUDCD1	0.483763	0.101581	1.91373e-06
WDR36	0.537453	0.112898	1.93079e-06
AL137127.1	0.654337	0.137471	1.93775e-06
FAM20A	-0.951694	0.200063	1.96516e-06
DTWD1	-0.533484	0.112253	2.00889e-06
COASY	0.59434	0.125058	2.00919e-06
TNFRSF13C	-1.53175	0.322322	2.01178e-06
TP53I3	-0.767725	0.161657	2.04334e-06
POLE	-0.871635	0.183573	2.05268e-06
S1PR2	-0.738991	0.155673	2.06383e-06
TMEM97	0.8457	0.178201	2.07731e-06
GYS1	0.50463	0.106377	2.09756e-06
PIGZ	-1.45013	0.305777	2.11173e-06
TDG	0.482428	0.10173	2.11398e-06
FAT3	-1.05938	0.223482	2.13347e-06
RBM43	1.05843	0.223301	2.13778e-06
CUTA	0.612709	0.129269	2.13949e-06
ZEB2	-0.546023	0.115221	2.14861e-06
MCFD2	0.522191	0.110205	2.15433e-06
SCRN1	0.455592	0.0961655	2.16281e-06
TRPT1	0.670465	0.141551	2.17373e-06
TVP23B	0.641039	0.135348	2.1774e-06
MT-TL1	0.601299	0.126975	2.18421e-06
RAI2	-0.879161	0.185673	2.19059e-06
COX17	-0.596607	0.126002	2.19164e-06
TYMP	1.54505	0.326373	2.20125e-06
SMIM29	0.834082	0.176191	2.20165e-06
RNF180	-0.922655	0.194915	2.20546e-06
ADGRL4	-1.29377	0.273485	2.23755e-06
AP005433.1	1.3954	0.29497	2.23791e-06
AC010542.3	-1.18812	0.251235	2.25505e-06
AP003692.1	-0.71586	0.151392	2.2618e-06
SH3BP1	0.65041	0.137559	2.26482e-06
TRIM7	1.41151	0.298558	2.27019e-06
PLEKHM3	-0.514953	0.10894	2.27933e-06
SLC25A32	0.548237	0.116006	2.29034e-06
STX10	0.573493	0.121357	2.29353e-06
ATP6AP1	0.504143	0.106705	2.30519e-06
TSPYL1	0.41216	0.0872509	2.31422e-06
TIMM50	0.559365	0.11842	2.31738e-06
CS	0.45725	0.096805	2.31919e-06
ANKRD9	0.67404	0.14275	2.3376e-06
FARSA	0.611762	0.129568	2.34056e-06
CTDSPL	-0.69909	0.148071	2.34329e-06
DLC1	-0.640368	0.135671	2.35856e-06
FAM155A	-1.03259	0.218777	2.36057e-06
ACAT1	0.564904	0.119732	2.38086e-06
COX10	0.617896	0.130991	2.39247e-06
ARNTL2	-0.829072	0.175792	2.4028e-06
CDH8	-1.00204	0.212469	2.40329e-06
GPC2	0.761175	0.1614	2.40447e-06
LRRFIP1P1	-0.939098	0.199135	2.40663e-06
FAM222A	0.690093	0.146409	2.43557e-06
GPR155	0.845309	0.179373	2.44606e-06
MTRNR2L1	2.93195	0.622238	2.45369e-06
UNC13A	2.19258	0.465367	2.45898e-06
APRT	0.57998	0.123107	2.46279e-06
PRPS1	0.603256	0.128051	2.46429e-06
ANKRD40	-0.53406	0.113369	2.46719e-06
KLHL25	0.583888	0.123966	2.47629e-06
ESPL1	-0.89094	0.189187	2.48562e-06
FAM189B	0.589382	0.125155	2.4867e-06
COA6	1.00512	0.213502	2.50457e-06
ALCAM	-0.544256	0.115609	2.50476e-06
FASN	0.775475	0.164767	2.52007e-06
TRIM5	0.623776	0.13257	2.53546e-06
ECHS1	0.560213	0.119094	2.55185e-06
MTHFD1	0.556578	0.118418	2.60011e-06
WDR74	0.586656	0.124855	2.61823e-06
PHLDA2	2.43	0.517322	2.63659e-06
SPIN4	-0.730402	0.155502	2.63922e-06
FBXO4	-1.00208	0.213405	2.65757e-06
TFPT	0.743771	0.158427	2.66974e-06
NLGN2	0.83716	0.178375	2.68884e-06
OSBPL5	-0.641542	0.136721	2.70089e-06
MET	1.03224	0.220015	2.70995e-06
LINC00680	-0.802532	0.171056	2.71025e-06
UFSP2	0.555234	0.118385	2.73079e-06
UTP4	0.580158	0.123706	2.7348e-06
RNF14	0.467572	0.0997312	2.7545e-06
TFR2	1.85997	0.396773	2.76219e-06
AC243829.4	6.50902	1.38876	2.77348e-06
SCARF2	-0.707027	0.1509	2.79418e-06
INTS13	0.604632	0.129055	2.79869e-06
CLDN4	2.19387	0.468367	2.81212e-06
MRPS22	0.488561	0.104304	2.81335e-06
SBNO1	0.408766	0.0872727	2.81635e-06
PRKAR2B	-0.649383	0.138678	2.83151e-06
PLEKHA2	1.02439	0.218787	2.83893e-06
PKMYT1	-0.969959	0.207179	2.84437e-06
ESRRA	0.563465	0.120361	2.84845e-06
AL136038.2	1.16069	0.248063	2.88258e-06
LUC7L	-0.586071	0.125285	2.8981e-06
WDR90	-0.642817	0.137427	2.90379e-06
STRA6	-0.992427	0.212235	2.92408e-06
ST6GALNAC3	-0.507381	0.108517	2.93092e-06
ROBO2	-0.672067	0.143787	2.95346e-06
YARS	0.784804	0.167908	2.95366e-06
HDAC11	0.683088	0.146186	2.97206e-06
ST3GAL5	0.946453	0.202598	2.98892e-06
RAB35	0.498363	0.106691	2.99623e-06
CALD1	-0.546702	0.117056	3.00577e-06
ANKRD13A	0.441698	0.094577	3.00842e-06
KYAT1	0.830811	0.177918	3.01741e-06
LINC00473	3.51963	0.753836	3.02731e-06
NAPEPLD	-0.52072	0.111541	3.03507e-06
ADCY10P1	-0.945308	0.20249	3.03515e-06
SLC35A3	-0.544625	0.116742	3.08315e-06
GPI	0.917274	0.196652	3.09427e-06
KLF16	0.738454	0.158354	3.11152e-06
AC020907.5	-0.938829	0.201348	3.12061e-06
SLC39A9	0.440935	0.0945888	3.13759e-06
MAP3K15	0.568397	0.12195	3.14813e-06
SLC39A8	0.611981	0.13132	3.15852e-06
DLEC1	0.647061	0.138913	3.19265e-06
PPP2R5D	0.490842	0.105392	3.20359e-06
AGPAT2	0.575667	0.123609	3.20612e-06
KCNV1	-1.26004	0.270626	3.22361e-06
CLU	-0.72937	0.156657	3.22675e-06
TEX261	-0.429386	0.0923001	3.28632e-06
PTCHD1	0.872325	0.187556	3.30331e-06
AC020659.1	0.810159	0.174201	3.30782e-06
POR	0.551958	0.118716	3.32903e-06
CCNE2	-0.939379	0.202154	3.3704e-06
PDGFA	-0.675511	0.145482	3.42939e-06
KCNMB4	0.640699	0.137988	3.43149e-06
B4GALT3	0.504096	0.108575	3.43664e-06
FAM47E	-1.00045	0.215497	3.4418e-06
LRRN3	-0.828754	0.178535	3.45112e-06
M6PR	0.420253	0.0905585	3.47265e-06
GAB1	-0.566824	0.122148	3.4759e-06
DPCD	0.74578	0.160802	3.5202e-06
CCDC14	-0.598525	0.129058	3.52415e-06
AL033529.1	-0.73515	0.158648	3.58937e-06
LCN12	-0.871052	0.188111	3.6474e-06
HYAL3	0.906594	0.195811	3.65773e-06
L3MBTL4	0.851322	0.183885	3.66292e-06
AL691432.2	-0.793073	0.171324	3.67293e-06
DOPEY1	-0.440205	0.0951118	3.68692e-06
ZNF853	-0.541755	0.117067	3.69668e-06
CLP1	0.571612	0.123538	3.70989e-06
HLA-W	2.97911	0.643913	3.71763e-06
GREB1L	-0.82849	0.179093	3.72756e-06
ASCC3	0.550114	0.118919	3.72859e-06
PI15	1.72	0.371868	3.7407e-06
LAMA2	-0.365673	0.0790659	3.74767e-06
ATP5F1	0.455262	0.0984485	3.75742e-06
COL14A1	-1.0947	0.236727	3.75855e-06
ANLN	-0.982501	0.212476	3.76293e-06
ADAMTS5	-1.65812	0.358652	3.77836e-06
IL2RB	3.61303	0.782189	3.85353e-06
CAVIN4	-0.715971	0.155006	3.8559e-06
STOM	0.484425	0.104879	3.85803e-06
HFM1	-1.4301	0.309753	3.89487e-06
ARMCX4	-0.47794	0.103556	3.9258e-06
RAB39A	2.40069	0.52025	3.94051e-06
DIRAS1	1.17594	0.254847	3.94413e-06
CAVIN3	-0.612722	0.132791	3.94675e-06
NDRG4	0.893136	0.193572	3.95061e-06
MIPEP	0.618556	0.134078	3.96145e-06
SOX13	-0.503867	0.109236	3.97618e-06
PNPLA6	0.556533	0.120669	3.98681e-06
AC006435.1	1.06047	0.229937	3.98785e-06
AKT1S1	0.497702	0.107918	3.9908e-06
OPA1	0.437495	0.0948823	4.00889e-06
TBC1D8	-0.474481	0.102915	4.01832e-06
USP1	-0.698964	0.151612	4.0225e-06
NQO2	0.62389	0.135345	4.03387e-06
PTRH2	0.468568	0.101678	4.05895e-06
SUCO	0.510878	0.110865	4.06328e-06
EML1	0.488331	0.105992	4.0808e-06
ADGRL3	-0.555246	0.12058	4.12838e-06
MTND5P12	3.92305	0.852401	4.17741e-06
TUBGCP3	-0.739121	0.160629	4.19657e-06
NOD2	3.81906	0.830568	4.26292e-06
STX16-NPEPL1	-0.425935	0.0926385	4.26948e-06
ID2-AS1	-0.764781	0.166349	4.27693e-06
FKBP1A	0.373293	0.0812248	4.31105e-06
RNASEK	0.493841	0.107475	4.32845e-06
INPP5E	-0.58731	0.127849	4.35271e-06
PTPRM	-0.573316	0.124811	4.35953e-06
C12orf45	0.465025	0.101259	4.38099e-06
TCEA2	-0.518986	0.113011	4.38308e-06
OSBPL11	0.478955	0.104299	4.38767e-06
ISCA1	0.488749	0.106457	4.4104e-06
SLC8A2	3.2308	0.703774	4.41813e-06
AP1S1	0.80933	0.176314	4.42682e-06
SLC5A10	1.20461	0.262488	4.44929e-06
AC138932.1	-0.548858	0.119629	4.47493e-06
ADSL	0.537061	0.117078	4.49194e-06
AGRN	0.48304	0.105304	4.49437e-06
GDPD1	0.952762	0.207787	4.53364e-06
PNP	0.823077	0.179589	4.58094e-06
ARL6IP5	0.482533	0.105287	4.58252e-06
AC097382.2	0.51999	0.113466	4.58788e-06
CAV3	-1.87363	0.408846	4.58974e-06
P2RY1	-0.787122	0.171794	4.61013e-06
HK1	0.529575	0.115602	4.62723e-06
DAD1	0.524052	0.114406	4.63549e-06
AL121772.1	-1.82349	0.398104	4.63987e-06
LINC00664	-1.23513	0.269656	4.64104e-06
AC036108.1	-0.918017	0.20044	4.64964e-06
HSD17B6	-1.40329	0.306411	4.65536e-06
ICAM5	1.84729	0.403402	4.66609e-06
CADPS	-0.481741	0.105221	4.68611e-06
AL136988.1	0.514302	0.112337	4.68959e-06
SMTNL2	0.596458	0.13033	4.72808e-06
CPM	0.87957	0.192201	4.7329e-06
AC124319.4	0.804568	0.175843	4.75072e-06
LRP3	-0.566871	0.123915	4.77003e-06
CISD1	0.573204	0.125325	4.79108e-06
ACTBP2	1.73488	0.379337	4.79745e-06
GABPB2	-0.746716	0.163313	4.8239e-06
AC025259.3	1.21425	0.265622	4.8459e-06
ARHGEF37	0.896241	0.19611	4.87492e-06
DDX17	-0.365777	0.0800664	4.91406e-06
TIMELESS	-0.835735	0.18303	4.96866e-06
SHISA5	0.904688	0.198211	5.01225e-06
AC053503.4	-0.502565	0.110112	5.016e-06
CHMP6	-0.638485	0.139933	5.04762e-06
DAB2IP	0.453648	0.0994544	5.0821e-06
SLA2	1.01153	0.221831	5.11742e-06
LYPLA2	0.540746	0.118623	5.15129e-06
TXNIP	-0.619504	0.135901	5.15242e-06
TATDN1	0.530277	0.116342	5.16623e-06
FZD3	-0.383992	0.0842554	5.17725e-06
COL6A6	-1.64053	0.359995	5.18701e-06
ADGRA2	-0.464823	0.102001	5.18791e-06
WSCD1	-0.731187	0.16052	5.23556e-06
ZC2HC1A	-0.479445	0.105265	5.24772e-06
PRMT5-AS1	0.470792	0.103384	5.26848e-06
BHLHE41	1.5458	0.339582	5.31258e-06
AC132825.1	5.07323	1.11452	5.315e-06
ALG2	0.508784	0.111823	5.36657e-06
COX7A2	0.801283	0.1762	5.42682e-06
CHAF1B	-0.983731	0.216326	5.43025e-06
NMB	1.49723	0.329257	5.43356e-06
USP46-AS1	-1.10321	0.242612	5.43647e-06
MAGI1	-0.457869	0.100823	5.59015e-06
SMAD2	0.373158	0.0821766	5.60081e-06
RNF44	0.737936	0.162516	5.60662e-06
EIF4A3	0.601159	0.13241	5.62144e-06
CYC1	0.566685	0.124827	5.63172e-06
RAD51	-1.05935	0.23339	5.65265e-06
AC002116.1	0.618013	0.136169	5.66363e-06
CLCN3	0.41261	0.0909261	5.68262e-06
MMP23B	-1.79148	0.394865	5.70797e-06
NDUFA6	0.459387	0.101261	5.71494e-06
LIG1	-0.928008	0.204602	5.74198e-06
GDE1	0.4018	0.0886335	5.80753e-06
TXNRD1	0.501052	0.110531	5.81177e-06
CDK14	-0.500346	0.110379	5.81608e-06
DNAJC25	0.841197	0.185623	5.84975e-06
TRIM24	-0.411615	0.0908531	5.88296e-06
NFIL3	0.878452	0.193941	5.91281e-06
IGF2R	0.579732	0.127997	5.9193e-06
TRIM38	1.15447	0.255021	5.98382e-06
NECAP1	0.50387	0.111364	6.05281e-06
HS3ST1	1.15136	0.254516	6.07596e-06
ZBTB47	-0.550353	0.121668	6.08574e-06
TNNT1	-0.838928	0.185473	6.09193e-06
ULK1	-0.554106	0.122515	6.10437e-06
ABCF3	0.496125	0.109704	6.11405e-06
FANK1	1.48686	0.328851	6.14338e-06
ICA1	-0.478258	0.105795	6.16625e-06
TIMP1	0.511101	0.113084	6.1937e-06
MVP	0.784275	0.173544	6.20791e-06
AC011499.1	1.03971	0.230075	6.21277e-06
AC100782.1	-1.03061	0.228063	6.21445e-06
SLC25A27	-0.765014	0.169296	6.21927e-06
WDR4	0.630672	0.139574	6.22697e-06
EIF2S2	0.688214	0.15235	6.26286e-06
ZC3H15	0.462907	0.102504	6.30235e-06
BOP1	0.461446	0.102234	6.37253e-06
EXOC8	0.545867	0.120962	6.39988e-06
BTN2A2	0.708475	0.157038	6.43757e-06
PPM1J	1.05241	0.233296	6.45095e-06
KIAA1683	-1.22351	0.271268	6.47181e-06
TIMM8B	0.579362	0.128463	6.4843e-06
AC020915.2	0.41507	0.0920361	6.48689e-06
CKAP2	-0.643672	0.142752	6.51315e-06
GPR63	-0.712193	0.157956	6.51972e-06
CYTH1	0.440204	0.0976627	6.56285e-06
SAP30	0.95439	0.211743	6.56555e-06
STXBP5	-0.550412	0.122144	6.59829e-06
PLXNA1	-0.471415	0.104639	6.63176e-06
AXIN2	-0.76663	0.170217	6.6738e-06
PYCR1	0.78273	0.173836	6.70993e-06
CMTM3	-0.715751	0.158981	6.7278e-06
HDHD3	0.612998	0.136173	6.74387e-06
TSPOAP1	-0.531851	0.118166	6.76699e-06
ARHGAP32	-0.555537	0.12348	6.82662e-06
MT1E	-2.33889	0.519891	6.83395e-06
RNF115	-0.528318	0.11746	6.86372e-06
BTF3L4P4	-1.40615	0.312687	6.89294e-06
VANGL2	-0.487	0.108345	6.96059e-06
KCNA7	1.49114	0.331771	6.97369e-06
FAM155B	0.717622	0.159689	6.99378e-06
KRT80	-1.6944	0.377137	7.02963e-06
FAM111B	-0.959786	0.21371	7.08658e-06
QKI	-0.423358	0.0943223	7.17549e-06
DNMT3B	-0.848836	0.189139	7.19291e-06
KCNIP4	-0.785868	0.175157	7.23549e-06
KARS	0.485581	0.108248	7.264e-06
PSMD5-AS1	-0.478605	0.106697	7.2685e-06
SFMBT1	-0.646608	0.144172	7.29203e-06
EIF1AD	0.563042	0.12555	7.30489e-06
GDPD2	-1.33071	0.296745	7.31378e-06
PDE5A	-0.579295	0.129201	7.33649e-06
AC139530.2	0.515653	0.115009	7.34035e-06
NEXN-AS1	-0.747199	0.166653	7.34076e-06
NPM1	0.392084	0.0874598	7.35922e-06
ATP6V0D1	0.437446	0.0975856	7.37068e-06
FRAS1	-0.649893	0.145011	7.40565e-06
CNP	0.542706	0.121101	7.41493e-06
C1QBP	0.66813	0.149107	7.43378e-06
NDUFA9	0.48801	0.108918	7.44627e-06
ARGLU1	-0.568232	0.126867	7.50054e-06
NEURL1B	-0.876866	0.195835	7.5495e-06
TBC1D9	-0.64443	0.143972	7.60228e-06
LTV1	0.54862	0.122583	7.62363e-06
AHCY	0.5137	0.11479	7.63596e-06
STBD1	0.533575	0.119249	7.66001e-06
VWA1	0.71591	0.160021	7.68247e-06
SATB1	-0.505292	0.11298	7.7352e-06
IPCEF1	-1.6028	0.35838	7.73653e-06
LASP1	-0.439886	0.0983689	7.75625e-06
TYW3	0.512934	0.11473	7.79299e-06
AC008537.4	1.1206	0.250891	7.95129e-06
PODXL2	0.896459	0.200733	7.97241e-06
RAB7A	0.353905	0.0792501	7.98172e-06
NIM1K	2.33986	0.524023	7.99946e-06
PSMA6	0.471628	0.105632	8.01418e-06
AKIRIN1	0.373993	0.0837804	8.04571e-06
GCAT	0.879711	0.197112	8.0821e-06
KDM3B	-0.388418	0.0870459	8.11161e-06
PTS	0.783133	0.175504	8.11219e-06
DISC1	-0.57758	0.129493	8.18433e-06
NBPF12	-0.559652	0.125512	8.23579e-06
ARHGAP42	0.440204	0.0987609	8.30091e-06
SYNJ2BP	0.410715	0.0921871	8.38036e-06
CSPG5	-0.798745	0.179309	8.40617e-06
SCNM1	0.558375	0.125359	8.42083e-06
ANOS1	-0.588534	0.13214	8.43347e-06
AP001453.1	0.694829	0.15602	8.44947e-06
AC005972.4	-1.61375	0.362367	8.45318e-06
PKDCC	-0.75357	0.16924	8.48081e-06
PABPC4L	-0.798818	0.179415	8.49357e-06
NR2C1	-0.561257	0.126085	8.53005e-06
CXorf38	0.722432	0.162305	8.54386e-06
C5orf42	-0.519674	0.116754	8.5464e-06
ATP6V0E2	0.38549	0.086637	8.60764e-06
KLF9	0.863148	0.194055	8.66904e-06
CDKN1A	1.8745	0.421449	8.67768e-06
AC124319.2	0.696734	0.156689	8.72379e-06
AC048344.1	-1.43151	0.322014	8.76893e-06
CXCL11	5.82497	1.31044	8.78726e-06
FAM46B	-0.74739	0.168155	8.80322e-06
AL592490.1	-0.882403	0.19855	8.8202e-06
AC010978.1	-0.788739	0.17749	8.83608e-06
PLA2G16	0.652376	0.146861	8.90728e-06
IFI16	0.784685	0.176673	8.93488e-06
PRDX5	0.389637	0.0878116	9.11387e-06
CASC10	-0.503031	0.113372	9.12271e-06
FAM47E-STBD1	0.530492	0.119582	9.15535e-06
SREBF1	0.742941	0.167625	9.32905e-06
LINC00514	-2.1071	0.475447	9.34395e-06
RIOK3	0.507558	0.114545	9.37707e-06
NPTXR	-0.442389	0.0998717	9.44219e-06
MRPL2	0.528448	0.119305	9.4501e-06
RAB29	0.949435	0.214357	9.45682e-06
LEPROTL1	0.381197	0.0860674	9.46496e-06
RARS	0.506959	0.114467	9.47215e-06
FAM217B	-0.572683	0.129308	9.47443e-06
LINC01515	-0.877266	0.198114	9.50687e-06
ANXA10	3.3777	0.762904	9.53617e-06
TRIT1	0.682683	0.154232	9.58456e-06
NEDD4L	0.523275	0.118222	9.58984e-06
NDUFB9	0.548282	0.123884	9.61e-06
SLC25A5	0.513207	0.11596	9.61243e-06
ZNF501	-1.15852	0.261806	9.63885e-06
CEP78	-0.76455	0.172806	9.67455e-06
VGF	2.85014	0.644225	9.68308e-06
MYB	-2.11966	0.479112	9.68311e-06
PCDH20	-0.880396	0.199113	9.79796e-06
TBC1D8B	0.904685	0.204609	9.80068e-06
H2AFV	-0.628431	0.142165	9.84983e-06
LMO7	-0.656626	0.148544	9.85065e-06
TLN2	-0.653746	0.147947	9.92517e-06
PCP4L1	-1.60263	0.362772	9.97484e-06
BCHE	-0.732118	0.165866	1.01524e-05
STAT3	0.571231	0.129424	1.01656e-05
DUSP8	-0.816625	0.185054	1.01997e-05
NUP62CL	-1.01396	0.229784	1.02103e-05
GATB	0.464284	0.105233	1.02436e-05
PRMT5	0.443895	0.100616	1.02518e-05
TRIM62	0.840742	0.190608	1.02969e-05
EIPR1	0.574286	0.130203	1.03032e-05
PDHA1	0.45048	0.102151	1.03389e-05
POLR3D	0.478324	0.108486	1.03805e-05
C1R	0.65872	0.149443	1.04403e-05
SLFN13	-0.746968	0.169471	1.04498e-05
MYL9	-0.638793	0.144939	1.04655e-05
CAPN3	-0.614769	0.139504	1.04901e-05
SOX9	-0.879071	0.199498	1.05096e-05
FAM219A	0.779455	0.176902	1.05231e-05
MAFK	-0.789324	0.179156	1.05397e-05
SRD5A3	-0.953828	0.216518	1.05632e-05
AC020915.1	0.429482	0.097525	1.06363e-05
BTBD1	0.358674	0.0814538	1.06562e-05
ENOX1	0.806148	0.183108	1.06973e-05
MROH6	1.14804	0.260811	1.07363e-05
[truncated: 29,283 more rows]

## Sheet: S3 Table
Supplementary Table 3 - Differentially expressed genes: 48 hpi versus 24 hpi
Genes with pvalue adjusted for multiples comparions (Ajusted pvalue) <0.05 were considered different
Gene	log2 Fold Change 48 hpi/24 hpi	log2 Fold Change Standard error	pvalue	Adjusted pvalue
IFITM1	3.21382	0.165633	7.2406e-84	1.51778e-79
IFI6	2.58044	0.156868	8.41721e-61	8.82208e-57
OAS1	3.06885	0.209534	1.42695e-48	9.97058e-45
ISG15	2.34882	0.161818	9.71443e-48	5.09085e-44
AL445490.1	2.38188	0.192009	2.45445e-35	9.35906e-32
FBXL19-AS1	2.23665	0.180404	2.67886e-35	9.35906e-32
IFIT1	2.39746	0.197193	5.20469e-34	1.55858e-30
HSPA1B	1.78686	0.147556	9.38177e-34	2.45826e-30
HERC5	2.43798	0.202075	1.6217e-33	3.77711e-30
IFITM2	1.79222	0.157147	3.95886e-30	8.09972e-27
SP110	2.08015	0.182492	4.2504e-30	8.09972e-27
PNPT1	1.4515	0.127673	5.97695e-30	1.04407e-26
USP18	2.50576	0.223967	4.6641e-29	7.52069e-26
LOXL4	-1.42002	0.127979	1.31628e-28	1.97085e-25
MYL2	-1.10049	0.0996313	2.30088e-28	3.21541e-25
LONRF2	-1.70589	0.154922	3.37375e-28	4.34557e-25
SAMHD1	1.62795	0.147898	3.52422e-28	4.34557e-25
AC004551.1	2.82523	0.261239	2.93135e-27	3.41372e-24
BISPR	2.29292	0.2137	7.39055e-27	8.15372e-24
IFITM3	1.45447	0.139567	1.98233e-25	2.07768e-22
DDX58	1.99386	0.191457	2.13701e-25	2.13315e-22
STAT1	1.21658	0.117019	2.57328e-25	2.45187e-22
EIF2AK2	0.933428	0.0899172	3.02675e-25	2.75855e-22
IFIH1	2.20277	0.213709	6.52785e-25	5.70153e-22
DCAF11	0.873164	0.0848548	7.80992e-25	6.54846e-22
CLDN6	-1.52653	0.149406	1.65827e-24	1.33695e-21
PPM1K	1.20314	0.11943	7.19866e-24	5.58883e-21
IRF7	1.53151	0.15258	1.04312e-23	7.80922e-21
AC009950.1	2.17733	0.217622	1.44746e-23	1.04627e-20
SP100	2.24122	0.225696	3.07405e-23	2.14794e-20
AC068228.1	2.00673	0.203817	7.15081e-23	4.71083e-20
PLSCR1	1.55509	0.157954	7.19142e-23	4.71083e-20
SGMS2	-1.70746	0.173989	9.84062e-23	6.25088e-20
DDX60	1.63872	0.167043	1.01782e-22	6.27516e-20
FAM222A	1.45286	0.148879	1.69391e-22	1.01451e-19
STAT2	1.26658	0.130079	2.09614e-22	1.22053e-19
SEMA5B	-1.97418	0.203416	2.86642e-22	1.62395e-19
CMPK2	3.12967	0.326691	9.7129e-22	5.35794e-19
LAP3	1.37909	0.14549	2.56932e-21	1.38097e-18
PARP9	1.22662	0.131579	1.13785e-20	5.9629e-18
TNFRSF12A	-1.97604	0.21266	1.51353e-20	7.73822e-18
PARP14	1.8831	0.203911	2.58426e-20	1.28979e-17
TMEM198	1.23539	0.134338	3.71012e-20	1.80864e-17
PARP10	2.00949	0.219483	5.40832e-20	2.57657e-17
TDRD7	1.52778	0.167441	7.21958e-20	3.36304e-17
HERC6	1.94513	0.2142	1.07673e-19	4.90661e-17
MX2	2.20537	0.242937	1.1066e-19	4.93542e-17
HR	-2.99248	0.329851	1.16617e-19	5.09276e-17
MX1	3.42274	0.378016	1.37237e-19	5.87095e-17
TSPAN11	1.25681	0.138911	1.46203e-19	6.12943e-17
ID1	-1.10766	0.12279	1.86799e-19	7.67781e-17
CXCL8	-1.52015	0.169964	3.75578e-19	1.51401e-16
UBA7	1.45534	0.166252	2.06322e-18	8.16021e-16
OAS2	3.92895	0.451653	3.34644e-18	1.29904e-15
ZNF662	-1.38028	0.159079	4.07579e-18	1.5534e-15
HELZ2	1.0272	0.119158	6.66346e-18	2.49428e-15
DDX60L	1.27248	0.147736	7.10429e-18	2.61263e-15
TRIM25	1.43177	0.166948	9.81087e-18	3.54578e-15
BST2	1.49039	0.174069	1.10833e-17	3.93775e-15
IFI27	3.02504	0.353527	1.16096e-17	4.05599e-15
KCNK6	1.27016	0.14871	1.32816e-17	4.56409e-15
UBE2L6	1.52837	0.180508	2.51687e-17	8.50945e-15
TNFRSF10D	1.36854	0.162145	3.16752e-17	1.05393e-14
SDC4	-0.841483	0.0998489	3.52928e-17	1.15595e-14
PSMB8-AS1	2.15811	0.25614	3.59142e-17	1.15821e-14
TUBB8P9	3.22971	0.38686	6.91237e-17	2.19541e-14
TUBB4A	1.05764	0.126775	7.26641e-17	2.27341e-14
ADAMTS6	1.24954	0.150709	1.12236e-16	3.45983e-14
ADAMTS14	-1.18028	0.142473	1.18825e-16	3.58344e-14
HSPH1	1.16525	0.140672	1.19665e-16	3.58344e-14
GALNT16	-1.52574	0.184418	1.30321e-16	3.8476e-14
GPRASP1	-0.997796	0.121149	1.77944e-16	5.18063e-14
PCYT2	1.24451	0.151545	2.17323e-16	6.24045e-14
TRIM69	0.775617	0.0945704	2.37436e-16	6.71405e-14
DTX3L	1.32601	0.161707	2.40222e-16	6.71405e-14
TRIM14	1.42889	0.174914	3.10753e-16	8.57105e-14
TRIM22	2.24287	0.274778	3.28261e-16	8.93636e-14
IFIT3	3.14413	0.385932	3.7353e-16	1.00384e-13
C19orf66	1.85593	0.228228	4.2264e-16	1.12144e-13
NLRC5	1.87067	0.23263	8.8825e-16	2.32744e-13
CLIP4	-0.895305	0.111378	9.10182e-16	2.35546e-13
TRMT10A	1.51193	0.189416	1.43891e-15	3.67835e-13
NPB	1.77739	0.224503	2.43342e-15	6.14571e-13
PASK	-1.33854	0.169165	2.51963e-15	6.28767e-13
BATF2	2.78621	0.35258	2.73649e-15	6.74851e-13
FAM111B	-1.67997	0.213129	3.21158e-15	7.82803e-13
WDR76	-1.35244	0.171732	3.3997e-15	8.19131e-13
NECTIN1	0.852381	0.108573	4.1351e-15	9.84999e-13
ETFDH	0.799872	0.102058	4.60002e-15	1.08344e-12
LY6E	1.16508	0.148685	4.65577e-15	1.08438e-12
XAF1	2.73211	0.351261	7.36869e-15	1.69739e-12
PPID	0.778891	0.100248	7.87038e-15	1.79325e-12
TMEM40	-1.82891	0.235664	8.44872e-15	1.90432e-12
KRT8	-0.925074	0.119331	9.03441e-15	2.01467e-12
HLA-F	1.67878	0.217079	1.04633e-14	2.30876e-12
EGR3	-2.20579	0.285337	1.07163e-14	2.33995e-12
RAB20	2.05457	0.266335	1.21715e-14	2.63031e-12
NRAP	-1.4986	0.194343	1.24716e-14	2.66766e-12
WDR63	1.80673	0.234404	1.28029e-14	2.71084e-12
PDCD4	0.790292	0.102639	1.36362e-14	2.85842e-12
IFIT5	1.64727	0.214306	1.51171e-14	3.13748e-12
FOSB	-1.7961	0.234045	1.66485e-14	3.42143e-12
PROSER3	-0.887011	0.115641	1.71477e-14	3.48981e-12
AC011611.3	-1.18416	0.154473	1.77708e-14	3.58185e-12
PHLPP2	-0.708035	0.0929474	2.58462e-14	5.15988e-12
RSAD2	3.09136	0.406783	2.97185e-14	5.87697e-12
SPHK2	0.954323	0.125973	3.57504e-14	7.00374e-12
TUBA4A	0.897617	0.118751	4.06663e-14	7.89302e-12
IL1RAP	-0.936856	0.124342	4.90216e-14	9.42745e-12
ZNF143	0.994558	0.132139	5.20753e-14	9.92365e-12
VGLL4	0.741914	0.0986099	5.32367e-14	1.00536e-11
LGALS3BP	0.888491	0.118318	5.94277e-14	1.11225e-11
PARP12	1.15466	0.154074	6.67007e-14	1.23733e-11
DES	-0.866577	0.115665	6.77788e-14	1.2463e-11
NAB2	-1.19122	0.160028	9.78066e-14	1.7828e-11
HSPA1L	1.44184	0.196297	2.05458e-13	3.71276e-11
ARPIN	-0.829838	0.113264	2.36061e-13	4.22933e-11
AC008840.1	-0.885162	0.121149	2.74371e-13	4.87404e-11
AK9	1.10757	0.151941	3.11182e-13	5.4815e-11
EGR1	-1.41924	0.195989	4.44025e-13	7.75637e-11
OAS3	2.87635	0.397437	4.57867e-13	7.93207e-11
IFI44	2.48063	0.342882	4.66759e-13	8.01983e-11
PDLIM4	-1.12616	0.155963	5.17271e-13	8.81547e-11
BMPER	0.863656	0.119872	5.81138e-13	9.82404e-11
ANKFY1	0.605388	0.084281	6.82121e-13	1.14389e-10
PRAL	2.90893	0.405369	7.17724e-13	1.19404e-10
ANGPTL6	1.8348	0.255768	7.30042e-13	1.20497e-10
AC053503.4	-0.789027	0.110092	7.66647e-13	1.2555e-10
CDC42EP1	-1.37515	0.192137	8.23802e-13	1.33865e-10
BTN3A2	1.44235	0.201716	8.65346e-13	1.39534e-10
JUN	-1.11261	0.155795	9.23339e-13	1.47748e-10
E2F2	-1.44803	0.202932	9.63991e-13	1.53085e-10
AC021678.2	-1.20516	0.169383	1.11883e-12	1.76337e-10
TRIM5	0.949743	0.133629	1.18331e-12	1.85108e-10
DTL	-1.42882	0.201345	1.28033e-12	1.98802e-10
AKT1S1	0.772818	0.108954	1.31169e-12	2.02174e-10
TSPAN15	-1.09277	0.154485	1.50909e-12	2.30902e-10
B2M	1.15748	0.163865	1.62224e-12	2.46417e-10
MT-TL1	0.899039	0.127342	1.66459e-12	2.5103e-10
CNN1	-0.931945	0.132351	1.90253e-12	2.84862e-10
CDH24	-1.32151	0.187771	1.95227e-12	2.90238e-10
TMEM54	-1.20841	0.173218	3.03136e-12	4.47489e-10
C16orf45	-0.653374	0.094038	3.70548e-12	5.43177e-10
RASD2	1.87445	0.270014	3.86531e-12	5.62671e-10
MARCKS	0.612544	0.0882693	3.9353e-12	5.68909e-10
SESN1	0.917214	0.132282	4.09694e-12	5.88219e-10
PTCH1	0.941078	0.135961	4.46397e-12	6.36557e-10
MAP3K9	0.906444	0.131297	5.06499e-12	7.17381e-10
EPSTI1	1.21591	0.176231	5.21696e-12	7.33945e-10
TIGAR	0.85803	0.124456	5.41435e-12	7.56638e-10
IGF2	-0.758122	0.109992	5.4819e-12	7.61004e-10
ADCY1	0.6639	0.0964092	5.72729e-12	7.89838e-10
IMP3	0.950388	0.138094	5.89429e-12	8.07556e-10
MAP3K6	-1.04764	0.152273	5.98616e-12	8.14818e-10
C1orf105	-0.967576	0.141186	7.22219e-12	9.76719e-10
FIGNL1	-1.06045	0.154885	7.55764e-12	1.01553e-09
PML	0.846855	0.12378	7.83042e-12	1.04549e-09
ZNF142	-0.829634	0.121683	9.2326e-12	1.2249e-09
HES1	-1.09471	0.160731	9.7071e-12	1.27975e-09
PRKX	1.3359	0.196595	1.08189e-11	1.41741e-09
AC107067.1	1.87824	0.276854	1.16726e-11	1.51975e-09
TAP2	1.43139	0.211721	1.37285e-11	1.7764e-09
CSRP3	-0.924671	0.136804	1.38871e-11	1.7859e-09
INS-IGF2	-0.832846	0.12324	1.39999e-11	1.78943e-09
OTUD3	-0.836931	0.124125	1.55523e-11	1.97581e-09
ATG7	0.747341	0.110894	1.59224e-11	2.01064e-09
RTL10	-0.689976	0.102633	1.78343e-11	2.23858e-09
STEAP3	1.42701	0.212865	2.03027e-11	2.53324e-09
SRPK3	-1.12529	0.168485	2.40822e-11	2.98701e-09
COQ8A	1.1284	0.168972	2.42244e-11	2.98701e-09
PSME1	0.81366	0.122088	2.65526e-11	3.25494e-09
RRAS	-1.02446	0.15374	2.67206e-11	3.2565e-09
ZNF407	0.804247	0.121315	3.37042e-11	4.08386e-09
CIART	1.64244	0.2478	3.40025e-11	4.09632e-09
VASN	-1.04147	0.157283	3.55314e-11	4.25605e-09
GPD1L	0.794932	0.120157	3.69592e-11	4.40192e-09
MLKL	2.42536	0.36673	3.75397e-11	4.4458e-09
SAMD9	1.46082	0.221487	4.23826e-11	4.99114e-09
LINC00880	-1.5535	0.235625	4.30801e-11	5.03836e-09
IFI44L	3.36961	0.511132	4.32642e-11	5.03836e-09
IFI35	1.58882	0.241634	4.85524e-11	5.62296e-09
HSPA1A	1.29925	0.198277	5.65028e-11	6.50776e-09
PKMYT1	-1.3554	0.207049	5.89846e-11	6.74331e-09
PIGN	0.666552	0.10183	5.91913e-11	6.74331e-09
TUBB3	1.00296	0.153294	6.03988e-11	6.84367e-09
NAPA	0.715938	0.10958	6.42625e-11	7.24232e-09
HOXB2	-0.817803	0.125279	6.67278e-11	7.47994e-09
CYP1B1	-1.58348	0.243026	7.23526e-11	8.06731e-09
USP1	-0.98555	0.151571	7.91414e-11	8.77757e-09
SHROOM3	-0.602837	0.0927287	7.97435e-11	8.79781e-09
SLITRK4	-1.06596	0.163991	8.02544e-11	8.80781e-09
AC022336.2	1.74346	0.269269	9.49446e-11	1.03658e-08
TSC22D1	0.865462	0.133691	9.56822e-11	1.03922e-08
LINC02029	-1.78419	0.276567	1.10972e-10	1.19906e-08
ITGA9	0.706177	0.10951	1.12931e-10	1.21398e-08
MXI1	1.17673	0.182691	1.18611e-10	1.26762e-08
CCNE2	-1.29991	0.201836	1.1913e-10	1.26762e-08
GDF2	1.12697	0.175102	1.22602e-10	1.29797e-08
CHRD	-1.08701	0.169065	1.28017e-10	1.34849e-08
CYTOR	-2.41163	0.375399	1.32589e-10	1.38966e-08
TAGLN	-1.07107	0.166998	1.42059e-10	1.48151e-08
SDR42E1	-1.79282	0.279701	1.45741e-10	1.51238e-08
FKTN	-0.65003	0.1019	1.78134e-10	1.83943e-08
CYB5D1	0.945811	0.148501	1.9022e-10	1.9546e-08
AC011446.2	-0.842736	0.132666	2.12106e-10	2.15243e-08
CCDC194	2.4324	0.382926	2.1234e-10	2.15243e-08
P2RX1	-1.06299	0.167348	2.12552e-10	2.15243e-08
DCLRE1A	-0.872582	0.137649	2.31019e-10	2.32632e-08
SKIL	-0.791	0.124792	2.31944e-10	2.32632e-08
TYW3	0.731452	0.115429	2.34598e-10	2.34173e-08
AC010319.4	2.24544	0.35463	2.42358e-10	2.40773e-08
C10orf76	0.695664	0.110161	2.70202e-10	2.67169e-08
PKDCC	-1.06611	0.169181	2.94603e-10	2.89928e-08
EXO1	-1.52512	0.242171	3.02069e-10	2.95886e-08
AL139241.1	-1.38977	0.220732	3.05054e-10	2.97421e-08
CDC25A	-1.35598	0.215769	3.29121e-10	3.194e-08
ZNF367	-1.41543	0.225474	3.4391e-10	3.32214e-08
TRIM34	1.00645	0.160462	3.55936e-10	3.42254e-08
GAS2L1	0.780084	0.124498	3.70768e-10	3.54888e-08
LGALS9	2.12308	0.339179	3.86275e-10	3.6805e-08
NBEAL2	-0.553817	0.0884986	3.90161e-10	3.7007e-08
IDH1	0.707517	0.113195	4.09393e-10	3.86563e-08
MIR3614	1.37034	0.21935	4.1767e-10	3.9261e-08
CUL4B	0.59736	0.0956861	4.29476e-10	4.01905e-08
IL1R1	-1.15294	0.184876	4.48054e-10	4.17427e-08
AC124319.2	1.00269	0.160962	4.68388e-10	4.3444e-08
CA14	0.969936	0.155737	4.72361e-10	4.36195e-08
NEK3	-0.814228	0.130913	4.98328e-10	4.58156e-08
IER2	-0.69215	0.111329	5.06331e-10	4.63481e-08
KLF10	-1.23294	0.198482	5.23614e-10	4.77217e-08
SLC35A3	-0.724998	0.116873	5.52943e-10	5.01766e-08
TLDC2	1.28252	0.206796	5.58054e-10	5.04221e-08
AC020931.1	1.81089	0.292108	5.66874e-10	5.09992e-08
AMH	1.56242	0.252807	6.39875e-10	5.73207e-08
MAML3	0.623938	0.101046	6.62581e-10	5.91023e-08
SNCG	-1.91696	0.310508	6.67413e-10	5.9281e-08
STRA6	-1.30886	0.212196	6.90809e-10	6.11002e-08
AC026464.4	-0.683581	0.110912	7.12565e-10	6.27596e-08
FLNC	-0.684527	0.111098	7.2081e-10	6.32201e-08
NIPAL4	-1.55618	0.252613	7.25895e-10	6.34009e-08
AC087292.1	1.00567	0.163444	7.60222e-10	6.61236e-08
AC015912.1	1.23909	0.201459	7.71994e-10	6.67874e-08
DHX58	2.02639	0.329488	7.74227e-10	6.67874e-08
LRRC8B	-0.89229	0.145153	7.8838e-10	6.77296e-08
AC092143.1	0.902009	0.146924	8.28965e-10	7.09256e-08
AC068234.1	-0.817687	0.133288	8.53071e-10	7.26913e-08
IL27RA	-1.3603	0.221962	8.86904e-10	7.52684e-08
RNF213	0.932236	0.152167	8.98959e-10	7.59833e-08
TMEM120A	0.765313	0.124934	9.02578e-10	7.59833e-08
AC104581.5	0.933092	0.152503	9.44468e-10	7.91918e-08
KRT18	-0.849242	0.138867	9.62602e-10	8.03907e-08
RAPH1	-0.623611	0.102331	1.10083e-09	9.15698e-08
PARD6A	2.15903	0.354762	1.15875e-09	9.60071e-08
ACTA1	-2.30186	0.378565	1.19822e-09	9.8886e-08
SAT1	-0.950233	0.156334	1.21528e-09	9.98893e-08
UNC93B1	1.31304	0.216045	1.21991e-09	9.98893e-08
SULT1C2	-2.03273	0.33463	1.24332e-09	1.0141e-07
FGFR3	-1.08264	0.178268	1.25469e-09	1.01941e-07
HPCA	-1.33426	0.220082	1.3398e-09	1.08172e-07
POLD3	-0.892531	0.147226	1.3417e-09	1.08172e-07
RBCK1	0.638464	0.105487	1.42578e-09	1.1451e-07
ITGB3	-0.816491	0.135257	1.574e-09	1.25932e-07
EPPK1	-0.951793	0.157869	1.64972e-09	1.31488e-07
AP001610.1	3.33961	0.554129	1.67266e-09	1.32811e-07
NKD1	1.16542	0.193632	1.75767e-09	1.38756e-07
CCL2	-0.970767	0.161298	1.76077e-09	1.38756e-07
C11orf54	0.732047	0.121834	1.87188e-09	1.4696e-07
CYFIP2	0.481856	0.0803924	2.04982e-09	1.5993e-07
VSIR	-1.04904	0.175027	2.05234e-09	1.5993e-07
ORMDL3	-0.775661	0.129466	2.08241e-09	1.61601e-07
AC037198.3	-0.685313	0.114396	2.0892e-09	1.61601e-07
CHAF1B	-1.29309	0.216133	2.19282e-09	1.68992e-07
TSPAN12	0.967112	0.161964	2.35568e-09	1.80878e-07
UFC1	0.866905	0.145501	2.5524e-09	1.95268e-07
MSRB1	0.721978	0.121236	2.5982e-09	1.98049e-07
NRP2	0.763863	0.128348	2.6572e-09	2.01812e-07
TMEM63B	0.699943	0.117642	2.68487e-09	2.03178e-07
FEN1	-1.07218	0.180602	2.90798e-09	2.18203e-07
DRAM1	1.4717	0.24792	2.91742e-09	2.18203e-07
TNFRSF1A	-0.893014	0.150439	2.91946e-09	2.18203e-07
LURAP1	-0.839077	0.14136	2.92505e-09	2.18203e-07
AHSA1	0.69971	0.117908	2.94973e-09	2.19263e-07
AP001972.5	0.881603	0.148824	3.14632e-09	2.3305e-07
FAM227A	1.12603	0.190118	3.16527e-09	2.33628e-07
SYT12	-2.4377	0.411796	3.22573e-09	2.37255e-07
TCAP	-1.01013	0.17066	3.23971e-09	2.3745e-07
BRIP1	-1.29223	0.218496	3.33466e-09	2.43558e-07
SPTBN5	1.0989	0.185942	3.42307e-09	2.4829e-07
GPR1	-1.38595	0.234513	3.42314e-09	2.4829e-07
AL669918.1	1.23739	0.209423	3.45111e-09	2.49456e-07
NACC1	-0.664654	0.11257	3.54056e-09	2.55042e-07
FGF5	-1.21466	0.206023	3.72951e-09	2.67733e-07
SLC6A16	1.15313	0.195644	3.76929e-09	2.69665e-07
KRT8P3	-1.1838	0.20087	3.78374e-09	2.69778e-07
SC5D	-0.718597	0.122015	3.8761e-09	2.75427e-07
DNAJB5	-0.774639	0.131598	3.94653e-09	2.79483e-07
MYRF	-0.560618	0.0952772	4.00284e-09	2.82517e-07
PHLDA1	-0.814075	0.138442	4.09575e-09	2.87148e-07
E2F1	-1.14789	0.195211	4.09586e-09	2.87148e-07
WDHD1	-0.966579	0.164761	4.4492e-09	3.10881e-07
FSTL3	-0.950976	0.162307	4.65356e-09	3.2408e-07
CDT1	-1.07	0.182644	4.67412e-09	3.24434e-07
HAUS3	-0.81555	0.139277	4.75322e-09	3.28835e-07
ARMCX1	0.755058	0.128987	4.80612e-09	3.30254e-07
KNTC1	-0.908175	0.155153	4.81568e-09	3.30254e-07
XRCC2	-1.23438	0.210888	4.821e-09	3.30254e-07
ISOC2	0.696202	0.119012	4.91985e-09	3.3422e-07
EPN3	0.849065	0.145145	4.92211e-09	3.3422e-07
PXDC1	-0.720618	0.12319	4.92672e-09	3.3422e-07
PLEKHG4	-1.6339	0.279462	5.01761e-09	3.39288e-07
CIRBP	-0.606252	0.103808	5.21624e-09	3.51585e-07
CDKN2B	-1.54356	0.264474	5.33667e-09	3.58549e-07
ADAM19	-0.898014	0.154029	5.53742e-09	3.70848e-07
DNAJA1	0.928281	0.159249	5.57246e-09	3.72006e-07
WNT5A	0.620371	0.106445	5.60635e-09	3.7308e-07
ACSS1	2.48437	0.427002	5.94923e-09	3.94454e-07
YPEL3	0.818189	0.140637	5.96517e-09	3.94454e-07
TRIM21	0.927104	0.159389	6.00572e-09	3.95886e-07
PRIM1	-1.14174	0.19666	6.41067e-09	4.21255e-07
MCCC2	0.542011	0.0933845	6.47204e-09	4.23959e-07
FGF18	1.10817	0.191352	6.98558e-09	4.55016e-07
SEMA3B	-0.836775	0.144491	6.98956e-09	4.55016e-07
ANKRD34C	-2.23799	0.386486	7.01333e-09	4.5515e-07
CHMP5	0.771498	0.133259	7.06133e-09	4.5685e-07
ARID5A	-1.30735	0.226163	7.44475e-09	4.80175e-07
ASNA1	0.630983	0.109192	7.52891e-09	4.84113e-07
GUCY1B3	-0.75309	0.130384	7.65188e-09	4.90516e-07
GDPD5	-1.41389	0.245107	7.9985e-09	5.11173e-07
ZNF436	0.556118	0.0964166	8.02826e-09	5.11515e-07
RABL3	0.717615	0.124457	8.11899e-09	5.15728e-07
GATB	0.611618	0.106239	8.56208e-09	5.4223e-07
PROSER2	-1.04874	0.182192	8.60103e-09	5.43056e-07
ILDR2	-0.651349	0.113262	8.88216e-09	5.59123e-07
AC073548.1	0.779344	0.13561	9.08548e-09	5.70209e-07
AC011498.3	-1.29066	0.224851	9.4641e-09	5.92198e-07
MELTF	-1.54802	0.269846	9.65445e-09	6.02311e-07
RNF219	-0.66544	0.116077	9.88201e-09	6.14678e-07
ZSCAN26	-0.777709	0.135715	1.00165e-08	6.21201e-07
SYNM	-0.631568	0.11028	1.02239e-08	6.32192e-07
ZBTB39	-0.683403	0.119451	1.05777e-08	6.52149e-07
PRDM2	-0.511363	0.0893983	1.06494e-08	6.54643e-07
AC036108.2	-0.717314	0.12546	1.08114e-08	6.62657e-07
HLA-B	1.16398	0.203649	1.09303e-08	6.67992e-07
RHOBTB3	-0.59099	0.103432	1.10478e-08	6.73212e-07
AC068473.5	1.31818	0.230864	1.13121e-08	6.85375e-07
MED12L	-0.986053	0.172696	1.13128e-08	6.85375e-07
C1GALT1C1	0.752386	0.131831	1.14842e-08	6.93752e-07
VWA7	-1.11083	0.194764	1.17412e-08	7.07237e-07
ZNF561	0.721907	0.126617	1.18764e-08	7.13333e-07
USP12	-0.643914	0.113048	1.22685e-08	7.34776e-07
BOK	-0.64054	0.112556	1.26421e-08	7.54998e-07
MAFG	-0.6131	0.107827	1.30095e-08	7.74729e-07
SPECC1	-0.612809	0.107867	1.33795e-08	7.9278e-07
INPP5E	-0.727402	0.12804	1.33882e-08	7.9278e-07
MUTYH	-0.765368	0.134825	1.37286e-08	8.10642e-07
DEPDC5	0.755627	0.133124	1.37771e-08	8.11223e-07
PIM3	-0.906845	0.159786	1.38378e-08	8.12516e-07
SLC7A8	0.822133	0.145096	1.46067e-08	8.5527e-07
CSPG4	-0.887646	0.156762	1.49286e-08	8.71682e-07
FAM210A	0.831369	0.146873	1.5096e-08	8.79004e-07
IRS1	0.753701	0.133225	1.53725e-08	8.92625e-07
ZNF445	-0.464359	0.0821268	1.56599e-08	9.06801e-07
ATAD5	-1.2077	0.213697	1.59109e-08	9.18229e-07
AC037198.1	-0.714746	0.12648	1.59448e-08	9.18229e-07
SAAL1	-0.902591	0.159764	1.60885e-08	9.2174e-07
HCP5	2.40176	0.42513	1.60937e-08	9.2174e-07
FAM117B	0.910003	0.161149	1.63307e-08	9.32762e-07
SLC7A1	-0.930948	0.165013	1.68404e-08	9.59265e-07
RAB3A	1.77833	0.315586	1.75042e-08	9.94373e-07
SERPINE1	-1.23302	0.219028	1.8072e-08	1.02385e-06
ABCC5	0.648315	0.115253	1.85372e-08	1.04737e-06
SYNJ2	-0.92285	0.164087	1.86432e-08	1.05053e-06
WDR90	-0.773354	0.137575	1.89515e-08	1.06505e-06
AP000350.6	1.04386	0.185771	1.91976e-08	1.07599e-06
PSMB8	2.27839	0.40564	1.94541e-08	1.08746e-06
SNHG12	-0.900874	0.160427	1.9603e-08	1.09287e-06
DCK	-0.80474	0.143546	2.06887e-08	1.15033e-06
AC020659.1	0.989401	0.176517	2.08109e-08	1.15407e-06
ZNF714	-0.910761	0.162691	2.16716e-08	1.19863e-06
HIVEP3	-0.682794	0.122214	2.31191e-08	1.27532e-06
DNA2	-0.968013	0.173297	2.32526e-08	1.27932e-06
MVB12A	0.748469	0.134203	2.4451e-08	1.34173e-06
ZSCAN12	-0.74796	0.134148	2.46632e-08	1.34984e-06
P2RY11	0.770013	0.138128	2.48025e-08	1.35393e-06
AC010168.2	1.28046	0.229833	2.52918e-08	1.37705e-06
CHST11	0.745239	0.133872	2.59447e-08	1.40894e-06
GPRASP2	-0.614153	0.110376	2.63362e-08	1.42651e-06
CHEK1	-1.05313	0.189424	2.70336e-08	1.4579e-06
SELE	-2.46567	0.443505	2.70548e-08	1.4579e-06
MIR5193	1.72026	0.309954	2.85595e-08	1.53504e-06
HRH1	-1.24728	0.224823	2.89199e-08	1.55043e-06
STAMBPL1	1.07197	0.193252	2.90605e-08	1.55399e-06
TNFRSF10A	1.75705	0.316815	2.92289e-08	1.55758e-06
NTN1	-1.47634	0.266213	2.92761e-08	1.55758e-06
WIPI1	0.510242	0.092184	3.11159e-08	1.65127e-06
SNX16	-0.769899	0.13924	3.2153e-08	1.702e-06
NHLRC3	-0.624353	0.11295	3.24439e-08	1.71307e-06
SMAD6	-0.640562	0.115942	3.29735e-08	1.73666e-06
EHBP1L1	-0.624687	0.113193	3.41362e-08	1.79339e-06
ERRFI1	-0.799607	0.144926	3.44193e-08	1.80374e-06
PAQR4	-1.20766	0.219192	3.59684e-08	1.88022e-06
PPP1R18	-0.621541	0.112864	3.65024e-08	1.90339e-06
VWA1	-0.859018	0.156183	3.79658e-08	1.97479e-06
THAP1	0.801774	0.145896	3.89562e-08	2.02117e-06
B3GALNT1	0.772594	0.140597	3.90504e-08	2.02117e-06
OGFRL1	-0.95201	0.173277	3.92563e-08	2.02682e-06
R3HCC1	-0.641209	0.116719	3.9382e-08	2.02832e-06
RAB15	-0.685771	0.124902	4.00837e-08	2.0594e-06
STX1B	-0.83703	0.152499	4.04777e-08	2.07455e-06
PLPP3	0.716547	0.130564	4.0631e-08	2.07733e-06
SRSF12	-0.881812	0.16101	4.33166e-08	2.20925e-06
KBTBD4	0.586749	0.107297	4.53972e-08	2.30975e-06
PRKY	0.729845	0.133477	4.55244e-08	2.31061e-06
CTSC	0.641191	0.117344	4.65016e-08	2.35451e-06
ZNF154	-0.609238	0.111533	4.69703e-08	2.37251e-06
PSME2	0.70058	0.128282	4.72845e-08	2.38264e-06
JCAD	0.610006	0.112137	5.33301e-08	2.68083e-06
C2CD4C	-1.4089	0.259299	5.52627e-08	2.76841e-06
PALD1	-0.678273	0.124837	5.53364e-08	2.76841e-06
EBPL	1.11481	0.2053	5.63086e-08	2.81034e-06
EXO5	-0.970094	0.178703	5.6826e-08	2.82942e-06
HS6ST2	-0.901704	0.166123	5.70082e-08	2.83177e-06
KIAA1024	1.43791	0.264975	5.74434e-08	2.84664e-06
PPRC1	-0.579225	0.106768	5.79263e-08	2.8638e-06
ARRDC4	-1.18569	0.218586	5.81542e-08	2.8683e-06
SNHG17	-0.66685	0.122964	5.85665e-08	2.88186e-06
SLC31A1	0.601415	0.110985	5.99802e-08	2.93786e-06
RICTOR	-0.73257	0.135189	5.99849e-08	2.93786e-06
FBF1	-0.773375	0.143064	6.4525e-08	3.15285e-06
PDLIM7	-0.65075	0.12051	6.66592e-08	3.24956e-06
TFPI2	-0.99726	0.185053	7.08334e-08	3.44503e-06
TMCC2	-0.927776	0.172223	7.16147e-08	3.47175e-06
PPP1R3F	0.830597	0.154191	7.17139e-08	3.47175e-06
TGFBR3	0.865594	0.161028	7.64079e-08	3.69047e-06
SPINT1	0.936821	0.174321	7.69537e-08	3.70828e-06
ARMCX4	-0.557165	0.103719	7.79348e-08	3.74695e-06
SHE	0.803219	0.149571	7.8669e-08	3.77359e-06
PDGFRL	0.641343	0.119451	7.91387e-08	3.78745e-06
ARVCF	-0.954462	0.177845	8.01327e-08	3.82629e-06
AC022154.1	2.039	0.380117	8.13366e-08	3.87389e-06
BICDL1	-1.11234	0.207379	8.14991e-08	3.87389e-06
UNC13D	-0.493789	0.0921247	8.3216e-08	3.94655e-06
HSPE1	0.940116	0.175478	8.43942e-08	3.99339e-06
CELF6	1.24945	0.233389	8.62727e-08	4.07308e-06
CX3CL1	-0.831211	0.15528	8.65133e-08	4.07526e-06
UPP1	-0.59205	0.110781	9.0762e-08	4.25676e-06
ADAR	0.726086	0.135863	9.07975e-08	4.25676e-06
PHLDB2	-0.719028	0.134552	9.09756e-08	4.25676e-06
CCDC50	-0.637243	0.119488	9.65518e-08	4.50761e-06
FLNC-AS1	-0.750394	0.14079	9.82691e-08	4.57759e-06
ESCO2	-1.1545	0.216846	1.01484e-07	4.71686e-06
SLC30A4	-0.692536	0.130138	1.0289e-07	4.77164e-06
KMT5C	-0.719622	0.135268	1.03777e-07	4.79932e-06
CASP8AP2	-0.641658	0.120619	1.03945e-07	4.79932e-06
SNX18	-0.709072	0.133363	1.05565e-07	4.86342e-06
VPS4A	-0.497266	0.0936376	1.09302e-07	5.02456e-06
AC124319.4	0.950139	0.178941	1.09744e-07	5.03383e-06
CAPG	-0.862718	0.16251	1.10413e-07	5.05345e-06
VWCE	1.39018	0.2619	1.10795e-07	5.05987e-06
HSD17B10	0.768616	0.144877	1.12489e-07	5.12607e-06
TMEM175	-0.628755	0.118536	1.13073e-07	5.14152e-06
MAP3K15	0.649414	0.122443	1.13418e-07	5.14606e-06
ALAS1	0.568366	0.107239	1.15799e-07	5.24273e-06
ZFAT	0.924558	0.174501	1.16888e-07	5.2806e-06
ALG14	1.13252	0.213909	1.19404e-07	5.38269e-06
AL159166.1	-1.27462	0.24087	1.21151e-07	5.44973e-06
ARL13B	-0.93463	0.176819	1.25166e-07	5.61827e-06
HCFC1	0.579745	0.109693	1.25591e-07	5.62531e-06
TMED8	-0.577386	0.109332	1.28439e-07	5.7406e-06
AC074135.1	-1.47239	0.278895	1.29629e-07	5.78144e-06
PITPNM3	-1.09133	0.206808	1.31291e-07	5.84313e-06
HELLS	-0.931638	0.17659	1.3223e-07	5.87245e-06
TRAF3IP1	-0.722487	0.136983	1.33274e-07	5.90633e-06
ARL14EP	-0.627234	0.11897	1.34789e-07	5.95672e-06
COMMD9	0.710855	0.134837	1.3498e-07	5.95672e-06
FEM1B	-0.62841	0.119225	1.35854e-07	5.9827e-06
RFWD3	-0.79249	0.150551	1.41016e-07	6.197e-06
CARD10	-1.22134	0.23218	1.4379e-07	6.30571e-06
KITLG	-0.837769	0.159295	1.44658e-07	6.33051e-06
ISCU	0.705113	0.134132	1.46553e-07	6.4001e-06
ECSIT	0.589571	0.112173	1.47307e-07	6.41963e-06
PDLIM3	-1.04259	0.198476	1.49659e-07	6.50861e-06
KPTN	0.86394	0.164569	1.52324e-07	6.6108e-06
KDM3A	1.04753	0.199633	1.54376e-07	6.67397e-06
SORBS3	-0.568978	0.108434	1.54416e-07	6.67397e-06
FADS3	-0.536562	0.102288	1.5579e-07	6.7195e-06
PTGES2	-0.58377	0.111298	1.56207e-07	6.72363e-06
PATL2	2.3405	0.446473	1.58666e-07	6.81549e-06
PHF11	0.888196	0.169567	1.62298e-07	6.94742e-06
EPM2A	0.534647	0.102073	1.624e-07	6.94742e-06
PRDM15	0.679514	0.129774	1.63987e-07	7.00102e-06
KIF7	-0.606646	0.115957	1.68014e-07	7.15836e-06
CUTA	0.677807	0.129611	1.69924e-07	7.21963e-06
CHTF18	-0.909419	0.173908	1.70141e-07	7.21963e-06
NCAPG	-0.947866	0.181311	1.71499e-07	7.26255e-06
MIR4680	1.38448	0.265088	1.76333e-07	7.45222e-06
H19_1chr11+	-0.686952	0.13156	1.7739e-07	7.48177e-06
OSBPL6	-1.21257	0.232435	1.82026e-07	7.66051e-06
AL645939.2	1.88428	0.361216	1.82358e-07	7.66051e-06
MPC1	0.893276	0.171259	1.82882e-07	7.66713e-06
RAD51	-1.21784	0.233526	1.83813e-07	7.6908e-06
ZC3H12C	-0.668472	0.128199	1.8448e-07	7.70331e-06
THBS1	-0.646361	0.124036	1.87765e-07	7.82492e-06
PDK2	0.472277	0.0906829	1.90883e-07	7.93905e-06
ACAT1	0.625034	0.120121	1.9572e-07	8.12412e-06
CNNM1	1.71307	0.329313	1.97215e-07	8.17001e-06
C20orf27	0.854873	0.164514	2.03239e-07	8.40294e-06
HSP90AB1	0.513283	0.0988047	2.04798e-07	8.45072e-06
MYOZ1	-1.08423	0.208732	2.05426e-07	8.46e-06
ZNF619	-0.999689	0.19256	2.08523e-07	8.57071e-06
MCM10	-1.09863	0.211852	2.15029e-07	8.82081e-06
RIN2	0.639066	0.123323	2.19448e-07	8.98449e-06
QSER1	-0.593534	0.114615	2.23659e-07	9.13905e-06
TAP1	1.77867	0.343902	2.31552e-07	9.44318e-06
FBXO18	0.562501	0.108787	2.33265e-07	9.49454e-06
MCM6	-1.14452	0.221664	2.42613e-07	9.85591e-06
NUDT3	0.531293	0.102939	2.45342e-07	9.94752e-06
ZBTB40	0.583998	0.113212	2.49014e-07	1.00769e-05
ZNF418	-0.777313	0.150708	2.49922e-07	1.00942e-05
MIR5047	-0.926586	0.179713	2.52384e-07	1.0174e-05
CACNA2D2	0.666309	0.129281	2.55055e-07	1.02619e-05
RAD54L2	-0.525308	0.101968	2.58131e-07	1.03658e-05
EARS2	0.534818	0.103846	2.60331e-07	1.04341e-05
AMT	-0.588265	0.114248	2.61831e-07	1.04742e-05
MRPS5	0.587095	0.114048	2.63545e-07	1.05227e-05
ABHD18	0.605536	0.117737	2.70176e-07	1.0767e-05
SLC7A3	-1.61953	0.31499	2.72489e-07	1.08386e-05
IBA57	-0.684336	0.133224	2.79536e-07	1.10801e-05
PTCHD4	1.59566	0.310639	2.7962e-07	1.10801e-05
RNF44	0.835925	0.162775	2.81464e-07	1.11322e-05
PEBP1	0.518832	0.101043	2.82521e-07	1.11529e-05
OSGIN1	-1.48239	0.288725	2.83246e-07	1.11605e-05
EXTL3	0.521969	0.101701	2.86101e-07	1.12349e-05
CALCOCO2	0.799179	0.155715	2.86207e-07	1.12349e-05
ASRGL1	-0.950643	0.185291	2.88924e-07	1.13204e-05
ATP6V1H	0.6588	0.128425	2.90006e-07	1.13347e-05
SFRP1	0.6051	0.117962	2.90369e-07	1.13347e-05
AP000781.1	-0.649205	0.126592	2.92335e-07	1.13902e-05
TRAPPC2L	0.591251	0.115392	2.99345e-07	1.16218e-05
PPARA	0.806982	0.157496	2.99389e-07	1.16218e-05
NAPA-AS1	0.758846	0.148151	3.02132e-07	1.16897e-05
MLLT3	0.866055	0.169084	3.02251e-07	1.16897e-05
COL16A1	-0.620615	0.121272	3.09554e-07	1.195e-05
MGAT5	0.591037	0.11553	3.12306e-07	1.20341e-05
RBL1	-0.901169	0.176196	3.14436e-07	1.20939e-05
BMT2	0.530134	0.103683	3.17023e-07	1.21711e-05
ANKRD37	0.865669	0.169348	3.19158e-07	1.22307e-05
STIP1	0.547818	0.107283	3.28588e-07	1.25582e-05
HLA-E	0.996728	0.195204	3.28902e-07	1.25582e-05
MRPS12	0.567063	0.111199	3.4047e-07	1.29763e-05
MYD88	0.956042	0.187502	3.41756e-07	1.30016e-05
PRKD2	0.712714	0.13983	3.4508e-07	1.31043e-05
GREB1	0.608462	0.11951	3.55567e-07	1.34781e-05
PPP1R26	-0.55372	0.108768	3.56499e-07	1.3489e-05
IFIT2	2.10654	0.414258	3.67443e-07	1.38606e-05
NTPCR	0.613528	0.120655	3.6764e-07	1.38606e-05
TEX261	-0.46998	0.09248	3.73561e-07	1.40585e-05
CHST15	-1.42485	0.28063	3.82771e-07	1.43713e-05
IQCC	-1.03241	0.203346	3.83243e-07	1.43713e-05
H19	-0.497112	0.0979232	3.84347e-07	1.43869e-05
HADHB	0.479695	0.0945122	3.86506e-07	1.4442e-05
PTGS2	-0.740885	0.145997	3.88224e-07	1.44804e-05
MGST2	0.657971	0.129676	3.89594e-07	1.45056e-05
GPR63	-0.803005	0.158438	4.015e-07	1.49224e-05
FAHD1	0.533418	0.105355	4.12601e-07	1.53079e-05
AL137127.1	0.701056	0.138499	4.1533e-07	1.53819e-05
PLAGL2	-0.485706	0.0961305	4.35915e-07	1.61158e-05
FKRP	-0.665561	0.131837	4.45604e-07	1.6445e-05
ZDHHC11	0.884252	0.175262	4.52772e-07	1.66628e-05
SLC41A3	0.488005	0.096727	4.53096e-07	1.66628e-05
AGK	-0.51224	0.101538	4.53969e-07	1.66657e-05
CDC45	-1.1699	0.231942	4.56022e-07	1.67118e-05
SEMA6A	0.784009	0.155459	4.57827e-07	1.67487e-05
RNASEH2A	-0.848582	0.168478	4.73511e-07	1.72922e-05
SAMD14	0.530856	0.105417	4.75917e-07	1.73499e-05
RNF138	-0.545467	0.108401	4.85517e-07	1.76691e-05
BDKRB2	-1.07978	0.214695	4.9209e-07	1.78608e-05
RIMS4	-0.717252	0.142617	4.92489e-07	1.78608e-05
RPS6KA3	-0.50683	0.100788	4.93936e-07	1.78787e-05
GLI2	-0.761285	0.151398	4.94689e-07	1.78787e-05
ST13	0.417314	0.08301	4.97498e-07	1.79493e-05
ISG20	1.65317	0.32891	5.00273e-07	1.80184e-05
DNAJC3	0.490154	0.0976269	5.14866e-07	1.85122e-05
PLVAP	3.02063	0.601886	5.20446e-07	1.86716e-05
DNHD1	0.811165	0.161639	5.21081e-07	1.86716e-05
CPA4	-2.23801	0.446021	5.22908e-07	1.87051e-05
FGF10	0.67991	0.135573	5.30067e-07	1.89289e-05
ZNF496	-0.555545	0.11082	5.35762e-07	1.90997e-05
TUBGCP3	-0.80619	0.160831	5.36879e-07	1.91071e-05
AC080038.3	-0.558562	0.111704	5.72203e-07	2.03297e-05
SNORA18chr11-	-1.80234	0.360573	5.77616e-07	2.04873e-05
TM2D2	0.598067	0.119679	5.81527e-07	2.05795e-05
TTC7A	-0.832765	0.166652	5.82178e-07	2.05795e-05
ABCB8	0.462825	0.0926642	5.89429e-07	2.08007e-05
MRPS2	-0.515283	0.103274	6.05486e-07	2.13314e-05
RBM19	0.547191	0.109709	6.11113e-07	2.14936e-05
MADD	0.577054	0.115737	6.16643e-07	2.16517e-05
EZH2	-0.810581	0.162705	6.2962e-07	2.20704e-05
CAPN1	0.542348	0.108916	6.37421e-07	2.23065e-05
HSD17B6	-1.52955	0.307652	6.63724e-07	2.31883e-05
BCAT2	-0.513083	0.103234	6.69173e-07	2.33398e-05
BIN1	-0.646964	0.130193	6.72116e-07	2.34035e-05
MARCH11	0.999894	0.201388	6.87006e-07	2.38823e-05
PCBP4	-0.574396	0.115708	6.89956e-07	2.39451e-05
ZNF521	0.620798	0.12508	6.93454e-07	2.40267e-05
STARD5	1.03312	0.208228	6.99582e-07	2.41991e-05
MEG3_2	-1.48955	0.30028	7.02944e-07	2.42753e-05
KCNK3	1.29309	0.260715	7.05695e-07	2.43302e-05
SSRP1	-0.558076	0.112561	7.12233e-07	2.45153e-05
TPCN1	0.665419	0.13422	7.13434e-07	2.45164e-05
CRYZ	0.457767	0.0923825	7.22817e-07	2.47982e-05
TTYH3	0.456303	0.0921243	7.30304e-07	2.50041e-05
NGLY1	0.600402	0.121223	7.31204e-07	2.50041e-05
PARM1	0.602679	0.121712	7.35722e-07	2.51176e-05
FKBP4	0.608036	0.122838	7.42503e-07	2.53079e-05
NRIR	3.31966	0.671367	7.62911e-07	2.59613e-05
CHAF1A	-0.979055	0.198023	7.64815e-07	2.59839e-05
AC010980.2	0.96605	0.195452	7.70731e-07	2.61425e-05
KCNJ12	0.725552	0.146805	7.72069e-07	2.61456e-05
CLCN5	-0.704882	0.142666	7.78111e-07	2.63077e-05
MCM2	-0.961401	0.194654	7.85098e-07	2.65012e-05
TMED3	0.529014	0.107149	7.92529e-07	2.6709e-05
GNPNAT1	-0.591133	0.119858	8.14187e-07	2.73948e-05
ANKS1A	0.442993	0.0898427	8.19092e-07	2.75157e-05
TMTC3	-0.56924	0.11558	8.43246e-07	2.82675e-05
SORL1	-0.719099	0.146014	8.4417e-07	2.82675e-05
SLC39A6	0.546145	0.110941	8.52938e-07	2.85156e-05
AL354740.1	0.533653	0.108413	8.54845e-07	2.85339e-05
CACNB2	0.578259	0.117498	8.5909e-07	2.863e-05
TMEM91	-0.998425	0.203003	8.73064e-07	2.90495e-05
PCSK7	-0.800566	0.162853	8.83815e-07	2.93606e-05
PTPRH	-1.38337	0.281983	9.30261e-07	3.08546e-05
STXBP4	0.786691	0.160371	9.32198e-07	3.087e-05
LINC01226	-0.773897	0.157778	9.34475e-07	3.08966e-05
BAX	0.700069	0.142748	9.37893e-07	3.09608e-05
TBCCD1	-0.619114	0.126308	9.50391e-07	3.13241e-05
PIM2	1.00685	0.205464	9.56614e-07	3.14797e-05
RECQL4	-1.01518	0.207316	9.74248e-07	3.20097e-05
SSH3	-0.559193	0.114205	9.76119e-07	3.2021e-05
AL137186.2	0.768655	0.157033	9.83692e-07	3.2219e-05
CPSF4	-0.650645	0.133005	9.98743e-07	3.26609e-05
ZNF106	0.449051	0.091802	1.00062e-06	3.26712e-05
MEOX1	2.01866	0.413077	1.02446e-06	3.33978e-05
MRC2	-0.473845	0.0970032	1.0351e-06	3.36922e-05
IFI16	0.865442	0.177234	1.04459e-06	3.39483e-05
PTP4A1	0.621519	0.127411	1.07127e-06	3.47615e-05
SULT1E1	-0.683664	0.140196	1.07987e-06	3.49866e-05
LZIC	0.513953	0.105428	1.08845e-06	3.51788e-05
BCAP29	-0.479796	0.0984237	1.08916e-06	3.51788e-05
NOXA1	-0.81865	0.168046	1.10714e-06	3.57045e-05
FAM13A-AS1	0.803239	0.164952	1.11854e-06	3.60168e-05
FAM13A	0.764012	0.156921	1.12299e-06	3.61044e-05
LRRC8C	-0.62156	0.127735	1.13878e-06	3.6556e-05
HSPA4L	0.697585	0.143407	1.14821e-06	3.68023e-05
SLC13A3	0.93471	0.192382	1.1821e-06	3.77297e-05
RFC3	-1.06721	0.219656	1.18236e-06	3.77297e-05
CLSPN	-1.12575	0.231705	1.18254e-06	3.77297e-05
ZNF608	0.552451	0.113725	1.18696e-06	3.78131e-05
GCDH	0.665241	0.136967	1.19218e-06	3.79218e-05
BCL11A	0.630195	0.129923	1.2314e-06	3.91099e-05
CCDC115	0.668797	0.137927	1.24141e-06	3.93683e-05
DHRS11	-0.857712	0.176936	1.24972e-06	3.9572e-05
WASHC2C	0.483419	0.0998763	1.29724e-06	4.10147e-05
HAUS5	-0.72493	0.149812	1.30538e-06	4.12022e-05
EHD4	0.629125	0.13002	1.3071e-06	4.12022e-05
MYBL1	-1.00176	0.207049	1.30965e-06	4.12204e-05
LRR1	-0.780841	0.161427	1.31728e-06	4.13984e-05
AC239868.2	0.703136	0.145388	1.32295e-06	4.15146e-05
CREB5	-1.06375	0.219979	1.32699e-06	4.15789e-05
PFKM	0.486952	0.100766	1.34838e-06	4.21863e-05
PTGR1	-0.507973	0.10515	1.35889e-06	4.24515e-05
ADAT3	-0.816459	0.169032	1.36399e-06	4.25476e-05
ABCD2	-1.53459	0.317914	1.38557e-06	4.31565e-05
RRM2B	0.86212	0.178719	1.40784e-06	4.37851e-05
DCLRE1B	-0.948431	0.196671	1.4183e-06	4.40449e-05
TBC1D30	1.56793	0.325174	1.4226e-06	4.41133e-05
AC008013.1	1.14601	0.237763	1.43577e-06	4.44559e-05
BTN3A1	0.922807	0.191502	1.44433e-06	4.46549e-05
AL359317.1	-1.88528	0.392323	1.54431e-06	4.76756e-05
UCP2	-0.630098	0.131183	1.56154e-06	4.81368e-05
DEDD2	0.617854	0.128695	1.57952e-06	4.86196e-05
SMTNL2	0.626753	0.130675	1.61652e-06	4.96191e-05
MRPS36	0.899028	0.187444	1.61673e-06	4.96191e-05
DUSP8	-0.888297	0.185309	1.63815e-06	5.0139e-05
MYBL2	-1.01201	0.211131	1.64061e-06	5.0139e-05
GIGYF1	-0.626967	0.130802	1.64084e-06	5.0139e-05
AC009139.2	0.761527	0.158897	1.64645e-06	5.02372e-05
MAOB	-0.981049	0.204745	1.65484e-06	5.03953e-05
H3F3B	0.996686	0.208017	1.65644e-06	5.03953e-05
TCEA3	0.425851	0.0888898	1.66139e-06	5.04368e-05
ADPRHL1	0.528636	0.110348	1.66262e-06	5.04368e-05
MEG3	-0.969278	0.202494	1.69538e-06	5.13561e-05
KY	1.75786	0.367371	1.70999e-06	5.1724e-05
TPPP3	-2.64261	0.552631	1.73663e-06	5.24543e-05
CENPQ	-0.851176	0.178099	1.75972e-06	5.30751e-05
GATD1	-0.54762	0.114606	1.76795e-06	5.32469e-05
CRCP	-0.596339	0.124871	1.79116e-06	5.38684e-05
LIX1L	0.49988	0.10472	1.81047e-06	5.43712e-05
FIGNL2	-0.869379	0.182149	1.81599e-06	5.44588e-05
CADPS2	0.470734	0.0986488	1.82575e-06	5.46734e-05
MTMR11	-0.928199	0.194626	1.85012e-06	5.5324e-05
TNFRSF13C	-1.54817	0.324667	1.85607e-06	5.5423e-05
ACBD5	0.48992	0.102858	1.9065e-06	5.67766e-05
MCM4	-0.869422	0.182535	1.90682e-06	5.67766e-05
MFSD1	0.728554	0.153001	1.919e-06	5.70582e-05
NUDT16	0.545115	0.114539	1.9434e-06	5.77019e-05
L3MBTL4	0.880888	0.185335	2.00478e-06	5.93826e-05
ARFGEF2	0.55167	0.116071	2.00567e-06	5.93826e-05
ADD2	-0.532482	0.112066	2.01901e-06	5.96933e-05
PGBD1	-0.798653	0.168324	2.08769e-06	6.1637e-05
SETD7	-0.573399	0.120913	2.11356e-06	6.23128e-05
HOXB-AS1	-0.664837	0.140291	2.14784e-06	6.32347e-05
TIMM17A	0.599863	0.126631	2.16819e-06	6.37442e-05
TCP1	0.587048	0.123944	2.17548e-06	6.3869e-05
RNF144A	0.729051	0.153944	2.18157e-06	6.39197e-05
WASHC2A	0.594026	0.125437	2.18331e-06	6.39197e-05
DBN1	-0.572167	0.120837	2.19019e-06	6.40319e-05
SHROOM1	-0.883228	0.186566	2.20006e-06	6.42195e-05
LIN9	-0.517816	0.109385	2.20274e-06	6.42195e-05
DBT	0.473406	0.100026	2.21433e-06	6.43915e-05
AL354864.1	-1.29511	0.273648	2.21478e-06	6.43915e-05
MTUS1	0.44318	0.0936804	2.23671e-06	6.49391e-05
THAP11	0.545992	0.115429	2.24384e-06	6.50558e-05
IFT172	0.607812	0.128548	2.26408e-06	6.55521e-05
AL117190.1	-1.45794	0.308371	2.26862e-06	6.5593e-05
PLXND1	-0.8093	0.171242	2.2892e-06	6.60967e-05
LAMP1	0.443074	0.0937671	2.29825e-06	6.62667e-05
SNCA	0.580181	0.122892	2.34625e-06	6.75577e-05
RFC2	-0.895298	0.189762	2.38167e-06	6.84836e-05
SIPA1	-0.592142	0.12555	2.40085e-06	6.89405e-05
AGFG1	-0.400489	0.0849723	2.43893e-06	6.99381e-05
ASB13	-0.769665	0.163483	2.50265e-06	7.15542e-05
SLC39A10	0.608039	0.129157	2.5048e-06	7.15542e-05
ZNF398	-0.526957	0.111936	2.50552e-06	7.15542e-05
RIOK2	-0.687062	0.146027	2.53805e-06	7.23844e-05
A4GALT	-0.695626	0.1481	2.64019e-06	7.51952e-05
PSMB9	2.38719	0.508354	2.65405e-06	7.54874e-05
MDN1	0.431791	0.0919968	2.68517e-06	7.62541e-05
GFPT2	-0.539603	0.114973	2.68828e-06	7.62541e-05
OSGIN2	-0.552756	0.117842	2.72352e-06	7.71493e-05
AC093297.3	0.728791	0.155473	2.76446e-06	7.82033e-05
DLEC1	0.653871	0.139511	2.77402e-06	7.8368e-05
ATP2A3	-0.684933	0.146216	2.80786e-06	7.92172e-05
HSPB1	-0.474066	0.101282	2.85963e-06	8.05693e-05
RIF1	-0.546338	0.11674	2.86934e-06	8.06673e-05
NDUFB5	0.518711	0.110839	2.87081e-06	8.06673e-05
NELL2	-1.02431	0.219025	2.91582e-06	8.18224e-05
AGPAT5	0.700033	0.149752	2.94496e-06	8.25298e-05
CDIP1	0.548992	0.117453	2.95214e-06	8.26206e-05
BLM	-1.0754	0.230249	3.00315e-06	8.3936e-05
ARNTL2	-0.82402	0.176527	3.04209e-06	8.49111e-05
CNNM4	-0.67558	0.144984	3.167e-06	8.82802e-05
ACADSB	0.449289	0.0964479	3.18742e-06	8.86258e-05
TGFB1	-0.541314	0.116204	3.18786e-06	8.86258e-05
CEP164P1	-0.747818	0.160564	3.2018e-06	8.8781e-05
SLC12A6	0.454665	0.0976216	3.20191e-06	8.8781e-05
UBXN8	1.08073	0.232167	3.24053e-06	8.97331e-05
CLSTN2	-0.701522	0.150801	3.28783e-06	9.09229e-05
RAD51D	-0.582844	0.125357	3.32756e-06	9.19004e-05
ECHS1	0.554947	0.119381	3.34303e-06	9.22061e-05
LITAF	-0.471402	0.101443	3.36872e-06	9.27926e-05
IL4R	-0.671759	0.144592	3.3863e-06	9.31542e-05
CSRNP1	-0.724931	0.156136	3.4347e-06	9.43619e-05
GM2A	0.713041	0.15368	3.48774e-06	9.56937e-05
CSDC2	-0.508551	0.109663	3.52797e-06	9.66711e-05
ATP6V0B	0.613704	0.132374	3.54955e-06	9.71354e-05
SOCS1	1.68586	0.364093	3.6514e-06	9.97923e-05
RRM1	-0.821169	0.177376	3.66477e-06	0.000100027
RNF5	0.494889	0.106908	3.67214e-06	0.000100098
STIL	-0.86575	0.187135	3.72193e-06	0.000101269
DIAPH1	-0.452374	0.0977857	3.72477e-06	0.000101269
LRP11	0.579738	0.125352	3.74836e-06	0.000101779
AC135050.1	0.7256	0.156925	3.76657e-06	0.000102141
SNX10	-1.02257	0.221168	3.77282e-06	0.000102157
POLE2	-1.15847	0.250571	3.7769e-06	0.000102157
TMEM8B	0.531599	0.115046	3.82334e-06	0.000103279
CDC42BPA	0.444349	0.0962466	3.89748e-06	0.000105147
RCAN3	-0.630558	0.136597	3.90819e-06	0.0001053
PLTP	0.570462	0.123616	3.935e-06	0.000105886
KLHDC9	-0.902356	0.195603	3.96539e-06	0.000106567
WDR59	0.55158	0.119573	3.97047e-06	0.000106567
ERBB4	0.549026	0.119051	3.99387e-06	0.000107058
FANCG	-0.758435	0.16454	4.03764e-06	0.000108093
RNF19A	-0.446703	0.0969281	4.05393e-06	0.000108323
LRRC57	-0.512187	0.111145	4.05982e-06	0.000108323
ACE2	-0.856446	0.185853	4.06172e-06	0.000108323
FBXO5	-1.01966	0.221304	4.07572e-06	0.000108558
MPP2	-0.669189	0.145269	4.0943e-06	0.000108806
CAVIN1	-0.543243	0.11793	4.0954e-06	0.000108806
LINC01411	-1.48378	0.322195	4.12006e-06	0.000109322
ATP6V1G1	0.458076	0.0994957	4.14494e-06	0.000109843
MTMR6	-0.577301	0.125415	4.16199e-06	0.000110096
FOXN2	-0.786831	0.17094	4.16497e-06	0.000110096
ANKRD40	-0.522825	0.113646	4.21557e-06	0.000111293
ATP6AP1	0.491491	0.106852	4.22989e-06	0.000111531
DNMT3B	-0.8749	0.190268	4.26063e-06	0.0001122
SEMA4C	-0.534171	0.116185	4.27435e-06	0.00011242
ATP6V0D1	0.449522	0.0977975	4.29737e-06	0.000112884
SNX8	-0.600134	0.130579	4.30786e-06	0.000113018
LARS2	0.511572	0.111368	4.35829e-06	0.000114198
OSTM1	0.444027	0.0966709	4.36532e-06	0.000114239
FBXO48	-1.32154	0.287745	4.37458e-06	0.000114339
DCAF6	0.371792	0.080969	4.39483e-06	0.000114725
TRIL	0.949138	0.206749	4.41593e-06	0.00011508
NES	-0.825572	0.179839	4.4194e-06	0.00011508
KEL	-1.07609	0.234526	4.46716e-06	0.000116157
AL359715.4	1.16197	0.253254	4.47185e-06	0.000116157
ARL6IP5	0.483499	0.10539	4.48095e-06	0.00011625
KRT80	-1.73305	0.37802	4.54986e-06	0.000117891
GRB7	-1.01941	0.222404	4.57071e-06	0.000118285
RPAP1	0.520931	0.113678	4.59384e-06	0.000118738
PIP4K2B	0.402889	0.0879247	4.60096e-06	0.000118775
F11R	0.615885	0.134434	4.62021e-06	0.000119061
ARAP2	-1.18558	0.258793	4.62338e-06	0.000119061
SAP30	0.973224	0.212475	4.64035e-06	0.000119351
C18orf54	-0.90244	0.197147	4.7059e-06	0.000120845
RNF219-AS1	-0.725837	0.158573	4.70997e-06	0.000120845
ZSCAN16	-0.832551	0.182034	4.79399e-06	0.000122851
MIR6891	1.18639	0.259428	4.80552e-06	0.000122995
EIF3F	0.410705	0.0898446	4.84738e-06	0.000123916
VPS9D1	0.541676	0.118516	4.86583e-06	0.000124236
ADAMTSL4	-0.69143	0.151559	5.06423e-06	0.000129144
SLC15A3	1.38223	0.303095	5.10592e-06	0.000130049
AL158206.1	1.3162	0.288851	5.19724e-06	0.000132214
UBA1	0.36515	0.0801731	5.25041e-06	0.000133256
PPP2R5D	0.480995	0.105609	5.25091e-06	0.000133256
NME4	-0.413052	0.0907379	5.31011e-06	0.000134459
CEP295	-0.690308	0.151646	5.31112e-06	0.000134459
LYRM4	0.626999	0.137826	5.3849e-06	0.000136162
MIR3064	-0.826543	0.181706	5.39572e-06	0.000136271
CEBPG	-0.87994	0.193461	5.40552e-06	0.000136354
KLHL42	-0.54493	0.119814	5.41228e-06	0.000136361
ADAMTSL5	-0.721248	0.15871	5.50817e-06	0.00013861
ZIK1	-0.513328	0.112968	5.51974e-06	0.000138735
HLA-C	0.735712	0.161949	5.54981e-06	0.000139324
HCFC1R1	-0.592593	0.130479	5.58068e-06	0.000139931
SDHB	0.465078	0.102542	5.74675e-06	0.000143923
METTL21A	0.680824	0.15013	5.76337e-06	0.00014403
USH2A	-0.908467	0.200331	5.76478e-06	0.00014403
PTGES3	0.425806	0.0939059	5.77709e-06	0.000144166
ABCB6	0.982273	0.216689	5.8126e-06	0.000144879
SH3BGRL3	-0.499389	0.110186	5.83581e-06	0.000145285
UNC5C	0.862295	0.190354	5.89993e-06	0.000146708
OASL	2.30256	0.508337	5.90952e-06	0.000146772
ARHGAP27P1-BPTFP1-KPNA2P3	0.878465	0.193979	5.93616e-06	0.000147259
ZNF341	0.942365	0.208194	6.00041e-06	0.000148677
AC105020.2	1.16294	0.256948	6.01152e-06	0.000148747
AC084125.4	-1.12271	0.248074	6.01894e-06	0.000148747
LINC01224	-1.10389	0.243926	6.02451e-06	0.000148747
ELAVL3	6.26726	1.38489	6.02653e-06	NA
MIR4435-2HG	-1.29572	0.286487	6.10326e-06	0.000150513
GAL3ST4	1.56346	0.34572	6.11621e-06	0.000150532
SPR	0.771847	0.170677	6.11837e-06	0.000150532
KLF5	-0.983728	0.217636	6.18219e-06	0.000151902
DUSP12	-0.708672	0.156791	6.18857e-06	0.000151902
TMEM255A	-0.919863	0.20357	6.2235e-06	0.000152581
CTSA	0.582117	0.128889	6.28923e-06	0.000154013
UTP20	0.614415	0.136086	6.33414e-06	0.000154931
ANKLE2	-0.409914	0.0908202	6.37752e-06	0.000155811
UCK2	-0.651352	0.144384	6.44434e-06	0.00015726
CD320	0.690706	0.153129	6.46389e-06	0.000157554
ICA1L	-0.820362	0.18191	6.49181e-06	0.00015805
SPA17	1.29968	0.288219	6.50239e-06	0.000158124
DNAJB4	0.605784	0.134437	6.60372e-06	0.000160402
RPS19	0.590869	0.131188	6.66876e-06	0.000161795
IL17B	-1.58126	0.351282	6.75112e-06	0.000163401
AL358215.3	-1.47861	0.328483	6.75344e-06	0.000163401
COL5A1	-0.589404	0.130945	6.75835e-06	0.000163401
PLEKHF2	-0.686131	0.152593	6.90924e-06	0.000166856
DEF8	-0.519231	0.115566	7.02468e-06	0.000169449
TINAGL1	-0.713338	0.158811	7.06419e-06	0.000170206
ORAI2	-0.599917	0.133603	7.11197e-06	0.000171109
MSI2	0.390442	0.0869556	7.11798e-06	0.000171109
KIF3B	0.455767	0.101525	7.1487e-06	0.000171651
MIDN	-0.583591	0.130055	7.21475e-06	0.000173038
CYMP	-1.27979	0.285404	7.32082e-06	0.000175346
CORO1A	-2.05203	0.45764	7.3277e-06	0.000175346
SLF1	-0.715652	0.159689	7.41069e-06	0.00017713
AL513534.1	1.11881	0.249752	7.47577e-06	0.000178482
AC104452.1	-0.443046	0.0989267	7.5159e-06	0.000179236
IGFBP7-AS1	-0.462543	0.103307	7.55693e-06	0.00018001
TONSL	-0.651698	0.145577	7.58188e-06	0.00018037
HERC4	0.544903	0.121726	7.58926e-06	0.00018037
PSEN2	0.538369	0.120288	7.61666e-06	0.000180816
CMBL	1.0208	0.228101	7.63367e-06	0.000181015
TRIM6-TRIM34	0.661568	0.147846	7.6515e-06	0.000181232
SHC1	-0.515862	0.115316	7.69652e-06	0.000182093
AP1S3	-1.49883	0.335226	7.78117e-06	0.000183888
PRRT3	-0.913492	0.204347	7.81072e-06	0.000184379
MXD4	0.663055	0.148371	7.86204e-06	0.000185381
ITGA9-AS1	0.714119	0.159883	7.95057e-06	0.000187258
OSBPL5	-0.612704	0.13724	8.02704e-06	0.000188847
FAM129A	-0.547642	0.122706	8.08052e-06	0.000189711
ITGA10	0.668172	0.149713	8.08187e-06	0.000189711
USP5	0.414852	0.0929928	8.15312e-06	0.00019117
RAB39A	2.38235	0.534436	8.28507e-06	0.000194046
ZGRF1	-0.941778	0.211314	8.3206e-06	0.000194661
PSAPL1	-1.37439	0.308719	8.51093e-06	0.000198892
CCNE1	-0.829978	0.186498	8.57414e-06	0.000200146
LINC01943	-2.30184	0.517542	8.68218e-06	0.000202443
VASH1	-0.803295	0.180638	8.70804e-06	0.000202641
PLCE1	-0.889391	0.200011	8.71916e-06	0.000202641
ECM1	-0.980272	0.220462	8.73045e-06	0.000202641
ZNF587B	-0.586772	0.13197	8.73866e-06	0.000202641
AL390195.1	0.576514	0.129664	8.73902e-06	0.000202641
NEMP1	-0.884585	0.199047	8.82568e-06	0.000204424
RSU1	0.547485	0.123266	8.93313e-06	0.000206685
POLQ	-0.89768	0.202142	8.96124e-06	0.000207106
C3orf18	0.620302	0.139698	8.98304e-06	0.000207295
AC008894.3	-0.645166	0.145309	8.99721e-06	0.000207295
PLK4	-0.857239	0.193085	9.00865e-06	0.000207295
BTC	1.72345	0.388192	9.00896e-06	0.000207295
KCTD20	-0.398845	0.089927	9.19857e-06	0.000211426
ZNF311	-1.17764	0.265737	9.35329e-06	0.000214747
TIE1	-2.68854	0.606726	9.36982e-06	0.000214891
PODXL2	0.900052	0.203182	9.43333e-06	0.000216111
HNRNPH2	0.45517	0.102774	9.47388e-06	0.000216803
RPS27L	0.818637	0.184932	9.56931e-06	0.000218748
ALDH4A1	0.535661	0.121032	9.60873e-06	0.00021941
NIM1K	2.36151	0.53375	9.67267e-06	0.000220629
INA	1.27797	0.289022	9.79158e-06	0.000223099
NLE1	-0.57412	0.129851	9.80789e-06	0.000223228
TET1	0.65324	0.147768	9.83741e-06	0.000223657
AL589935.1	-0.950118	0.214985	9.89453e-06	0.000224712
THADA	0.549459	0.124366	9.9575e-06	0.000225897
MAN2B2	0.508926	0.115226	1.00187e-05	0.000226849
RASL11A	-1.13839	0.257746	1.00211e-05	0.000226849
PREX1	0.57865	0.131118	1.01852e-05	0.000230162
ADAMTS7	0.535611	0.121368	1.01894e-05	0.000230162
FEZ1	0.615752	0.139645	1.03659e-05	0.000233663
RBKS	-0.841244	0.190785	1.03667e-05	0.000233663
UCK1	-0.514442	0.116703	1.04261e-05	0.00023475
TMEM45A	0.957273	0.217234	1.04986e-05	0.000236117
COX5A	0.840591	0.190765	1.05094e-05	0.000236117
ASF1B	-1.00556	0.228266	1.05691e-05	0.000237205
UBE4B	0.438201	0.099488	1.05999e-05	0.000237641
HSPA6	2.75825	0.626349	1.06423e-05	0.000238337
SPN	-0.72844	0.165538	1.08032e-05	0.000241683
EGLN1	0.740423	0.168314	1.08715e-05	0.000242951
SOCS2	-0.692068	0.157336	1.0892e-05	0.000243151
CDC7	-0.82942	0.188593	1.09286e-05	0.000243707
MMP16	-0.681875	0.155057	1.0947e-05	0.000243858
TP53BP1	0.423454	0.0963739	1.11354e-05	0.000247793
AC126696.2	-1.52523	0.347158	1.11549e-05	0.000247882
AKAP1	0.669917	0.152485	1.11631e-05	0.000247882
HSPA8	0.844397	0.192331	1.13183e-05	0.000251062
GGNBP2	-0.404503	0.0921959	1.14697e-05	0.000254153
BCO2	0.705191	0.160795	1.15639e-05	0.000255969
PFKFB2	0.729085	0.166275	1.16078e-05	0.00025667
LIPA	0.680022	0.155227	1.18229e-05	0.000260953
RPS6KL1	-0.928381	0.211922	1.18264e-05	0.000260953
PPIP5K2	0.406301	0.0927742	1.18972e-05	0.000262238
INTS3	0.454922	0.103886	1.19204e-05	0.000262474
GRPEL1	0.54059	0.123525	1.20686e-05	0.000265459
HDAC6	0.414844	0.0948424	1.21969e-05	0.000267999
CDC6	-0.916115	0.209465	1.22215e-05	0.00026826
CDCA5	-0.930379	0.212791	1.22967e-05	0.000269627
GAS6	0.518593	0.118657	1.2396e-05	0.00027133
ATP5C1	0.445574	0.101952	1.24003e-05	0.00027133
TMEM147	0.495643	0.113434	1.24561e-05	0.000272268
SUFU	0.405217	0.0927619	1.25185e-05	0.000273346
FRMD6	-0.75508	0.172888	1.25699e-05	0.000274066
FBXO33	0.486492	0.111393	1.25776e-05	0.000274066
MZF1	0.585949	0.134182	1.26065e-05	0.00027441
KLRG1	0.998046	0.228588	1.26469e-05	0.000275004
CYP2U1	0.559678	0.128222	1.27176e-05	0.000276256
FANCA	-0.705905	0.16175	1.27608e-05	0.000276824
FAU	0.420214	0.096291	1.27702e-05	0.000276824
MCM3	-0.744261	0.170661	1.29436e-05	0.000280293
MAD2L2	-0.498256	0.114273	1.29927e-05	0.000281066
NAA30	-0.501237	0.114986	1.30584e-05	0.000282196
TNNT1	-0.811579	0.186204	1.30933e-05	0.000282481
ZNF628	0.664382	0.152435	1.30985e-05	0.000282481
ANKRD1	-2.01602	0.462622	1.31368e-05	0.000283016
KIF11	-0.849361	0.194986	1.32454e-05	0.000285062
TNFSF4	0.883423	0.202854	1.33086e-05	0.000286128
RAB7B	-1.02539	0.235524	1.33894e-05	0.00028757
LTB4R	1.20617	0.277065	1.34059e-05	0.000287629
FGFR1	-0.472705	0.108693	1.36764e-05	0.000293133
ROR1	-0.577929	0.13295	1.38043e-05	0.000295573
MAP3K7	-0.403698	0.0928772	1.3828e-05	0.000295778
ADCY9	0.720644	0.165954	1.40912e-05	0.0003011
C1orf43	0.451168	0.103922	1.41582e-05	0.000302223
ZNF853	-0.50993	0.117511	1.42854e-05	0.000304628
DUS1L	-0.440839	0.101613	1.43526e-05	0.000305751
CSRNP2	-0.437332	0.100836	1.44398e-05	0.000307297
CPNE2	-0.790559	0.182355	1.45571e-05	0.000309478
KLC4	0.532467	0.122894	1.4727e-05	0.000312773
ANXA4	0.695319	0.160529	1.48159e-05	0.000314344
OVOL2	-0.830319	0.191916	1.51523e-05	0.000321156
ARGLU1	-0.54937	0.127042	1.5301e-05	0.00032398
LCORL	-0.62831	0.145352	1.54142e-05	0.000326046
SERPINB9	-0.677694	0.156825	1.55094e-05	0.000327729
MIS18A	-0.937491	0.216995	1.55789e-05	0.000328866
AC020910.4	1.59145	0.368474	1.56724e-05	0.000330458
FSBP	-0.835842	0.193536	1.5689e-05	0.000330458
LINC01134	3.61071	0.836082	1.57016e-05	0.000330458
PITPNM1	-0.505066	0.116962	1.57316e-05	0.000330757
RELL2	1.05736	0.244988	1.58905e-05	0.000333765
MCM7	-0.803544	0.186302	1.60959e-05	0.00033774
TCTEX1D1	-1.74371	0.404516	1.6281e-05	0.000341282
AQP3	-1.22779	0.28499	1.64603e-05	0.000344695
CHMP7	0.522226	0.121282	1.66333e-05	0.000347972
GINS1	-0.872194	0.202584	1.66716e-05	0.000348426
CETN2	0.598496	0.139078	1.68256e-05	0.000351294
CLDN19	-1.83354	0.426227	1.69428e-05	0.000353115
TTC38	0.48096	0.111806	1.69466e-05	0.000353115
MAGI2	0.423272	0.098433	1.70714e-05	0.000355363
AC009690.1	0.443823	0.103257	1.72162e-05	0.000358021
SLC8A2	3.03422	0.706534	1.75084e-05	0.000363737
NDRG3	0.449657	0.104722	1.75634e-05	0.000364518
CENPK	-0.991664	0.23111	1.77965e-05	0.000368991
KIAA1522	-0.658952	0.15365	1.79757e-05	0.000372339
AC010978.1	-0.765787	0.178701	1.82501e-05	0.00037765
RBFOX2	0.526461	0.122882	1.83345e-05	0.000379022
AC037459.4	-0.612008	0.142865	1.83714e-05	0.000379409
PMEL	-0.642352	0.150002	1.8498e-05	0.000381648
LNX2	-0.46554	0.10875	1.86196e-05	0.00038347
SMIM14	0.479929	0.112112	1.86229e-05	0.00038347
MT-TT	0.773642	0.180797	1.87686e-05	0.000386093
C8orf31	1.11984	0.261802	1.89076e-05	0.000388264
HNRNPUL2	-0.387403	0.0905702	1.89112e-05	0.000388264
MYO1G	-1.67997	0.392783	1.89347e-05	0.000388365
AL136295.3	0.495606	0.115884	1.89638e-05	0.000388581
JAK3	-0.67733	0.158408	1.90401e-05	0.000389647
GNS	0.366193	0.0856449	1.9053e-05	0.000389647
SLC39A4	-0.66909	0.156518	1.91261e-05	0.000390762
MPV17L	-1.56513	0.366448	1.94522e-05	0.000397037
UBE2O	0.566957	0.132843	1.97354e-05	0.000402427
E2F8	-0.834644	0.195584	1.97716e-05	0.000402772
CELSR3	0.625181	0.14653	1.98504e-05	0.000403985
AC048344.1	-1.38858	0.325596	2.00131e-05	0.0004069
RAD54B	-0.801327	0.187994	2.02141e-05	0.000410236
TMCC3	-1.49301	0.350267	2.02163e-05	0.000410236
NUP50	-0.618236	0.145101	2.03759e-05	0.000413075
TRIAP1	0.675748	0.158684	2.05844e-05	0.000416898
LAD1	-0.522526	0.122714	2.06195e-05	0.000417206
PPDPF	-0.611085	0.143727	2.12139e-05	0.000428819
MTCL1	-0.728988	0.171481	2.12702e-05	0.000429444
UTP14C	0.393343	0.0925307	2.12874e-05	0.000429444
INHBA	-1.4766	0.347374	2.13063e-05	0.000429444
RPL27A	0.519827	0.122299	2.13337e-05	0.000429585
AP000808.1	0.63106	0.1485	2.14189e-05	0.000430652
RBSN	-0.415462	0.097768	2.14278e-05	0.000430652
SEMA6B	-0.838376	0.197338	2.15279e-05	0.000432249
GALNT2	0.388635	0.0914985	2.16218e-05	0.000433718
ZSCAN25	-0.533902	0.125741	2.17589e-05	0.000436052
AL591806.3	0.517002	0.121789	2.18527e-05	0.000437197
OSTC	0.47046	0.110826	2.18578e-05	0.000437197
GPR22	-0.889717	0.209736	2.21449e-05	0.000442518
RRAS2	-0.657604	0.155059	2.22534e-05	0.000444262
HSD3B7	-0.810292	0.191139	2.24242e-05	0.000447246
ACSBG1	0.547439	0.129166	2.25255e-05	0.00044884
AC025165.2	0.498937	0.117762	2.26693e-05	0.000451277
ST7	0.40263	0.0950768	2.28773e-05	0.000454985
HSPG2	-0.528879	0.12491	2.29501e-05	0.000455889
KLHDC3	0.381046	0.0899985	2.29663e-05	0.000455889
RND3	-0.6688	0.158007	2.30863e-05	0.000457606
LAMA2	0.335754	0.0793249	2.30964e-05	0.000457606
EMB	-0.813577	0.192325	2.3347e-05	0.000462134
CEP120	-0.581698	0.137559	2.35032e-05	0.000464665
AC090114.2	-0.69281	0.163841	2.35192e-05	0.000464665
GCLM	-0.738833	0.174802	2.37169e-05	0.00046813
PAPOLA	0.352914	0.0835052	2.37619e-05	0.000468577
C10orf55	-1.52604	0.361143	2.38314e-05	0.000469505
AC108463.1	-2.36151	0.558911	2.38735e-05	0.000469894
LPCAT4	0.551751	0.130615	2.39723e-05	0.000471062
XPR1	0.410281	0.097126	2.39778e-05	0.000471062
CCDC33	-1.46057	0.345832	2.40707e-05	0.000472445
TUBBP6	2.03571	0.482048	2.41019e-05	0.000472614
CSGALNACT2	-0.577347	0.13673	2.41567e-05	0.000473246
UBR7	-0.609073	0.144256	2.41965e-05	0.000473583
FAM222A-AS1	3.39576	0.804346	2.42397e-05	0.000473647
SH3BP5	-0.51781	0.122654	2.4245e-05	0.000473647
TBKBP1	0.549351	0.130211	2.45458e-05	0.000479078
MRPL27	0.451017	0.10701	2.50077e-05	0.000487452
LMAN2L	0.572034	0.135727	2.50214e-05	0.000487452
DDO	1.58867	0.376969	2.50539e-05	0.000487632
COQ3	-0.638276	0.151469	2.50977e-05	0.000487927
BAG1	0.669408	0.158862	2.51156e-05	0.000487927
CBX2	-0.57315	0.13608	2.53271e-05	0.000491581
C7orf43	-0.695305	0.165108	2.54002e-05	0.000492543
CBFA2T2	0.481186	0.114296	2.55356e-05	0.000494711
ORC6	-0.807116	0.191764	2.56617e-05	0.000496695
CXXC4	0.576945	0.137129	2.58419e-05	0.000499721
ZFHX4	-0.786474	0.186996	2.60121e-05	0.000502548
ZFP69	-1.0925	0.259827	2.61393e-05	0.000504542
SYNDIG1	-0.872027	0.207459	2.62974e-05	0.000507125
AL035458.2	0.490903	0.116838	2.65069e-05	0.000510696
CATSPERG	1.38115	0.328799	2.66201e-05	0.000512406
DNMBP	-0.460143	0.109624	2.69939e-05	0.000519124
GNPTG	0.475602	0.113389	2.73579e-05	0.000525623
ZBTB43	-0.45792	0.109179	2.73819e-05	0.000525623
AL161452.1	-0.515829	0.122999	2.74338e-05	0.000526137
APEX2	-0.430755	0.102718	2.74611e-05	0.000526179
NMI	1.75819	0.419343	2.75629e-05	0.000527646
PLEKHD1	2.13523	0.509393	2.76855e-05	0.000528589
C3	0.761366	0.181644	2.7707e-05	0.000528589
TGIF2	0.445587	0.106308	2.77127e-05	0.000528589
MIR675	-0.819741	0.195573	2.7713e-05	0.000528589
STS	0.544519	0.13002	2.81461e-05	0.000536362
AL391422.3	-0.711312	0.169954	2.84764e-05	0.000542163
METTL13	0.512453	0.122465	2.85828e-05	0.000543696
ELF1	0.458697	0.109625	2.86143e-05	0.000543802
ACER2	1.07167	0.256252	2.8884e-05	0.000548166
TIMELESS	-0.766121	0.183197	2.89017e-05	0.000548166
SLC41A2	-1.00311	0.239883	2.89385e-05	0.000548166
MLF1	0.617802	0.147744	2.89486e-05	0.000548166
ZNF888	-0.88145	0.210852	2.90967e-05	0.000550474
LRRC38	-2.45616	0.587635	2.91836e-05	0.000551621
DAGLA	-0.620455	0.148518	2.94543e-05	0.000556236
ALKBH7	0.661982	0.158515	2.96486e-05	0.000559271
TIGD2	-0.645772	0.154639	2.96684e-05	0.000559271
NUMBL	-0.483526	0.115819	2.98214e-05	0.000561651
RBM18	0.403729	0.0967407	3.00201e-05	0.000564885
DBI	0.647453	0.155154	3.0066e-05	0.000565241
NLGN3	-0.617243	0.14794	3.01612e-05	0.000566522
DISP2	1.37748	0.330192	3.02284e-05	0.000567275
SNAP91	0.531376	0.127392	3.0303e-05	0.000568168
RMI2	-0.778019	0.186574	3.04566e-05	0.000570538
CNBP	-0.395153	0.0947729	3.05302e-05	0.000571301
NPLOC4	-0.362879	0.0870358	3.05519e-05	0.000571301
ESPL1	-0.790159	0.18958	3.07367e-05	0.000574245
MANBA	0.482871	0.115863	3.07826e-05	0.00057459
RPP40	0.815353	0.195709	3.09786e-05	0.000577734
CPNE3	0.481969	0.115722	3.11492e-05	0.0005804
RP9	-0.566976	0.136148	3.12161e-05	0.000581129
CD27-AS1	0.506248	0.121578	3.12759e-05	0.000581727
PRR13	0.557388	0.133875	3.13425e-05	0.000582448
MOB3B	-0.97589	0.234455	3.14945e-05	0.000583925
POLD1	-0.606054	0.145605	3.15024e-05	0.000583925
GABPB1	-0.425486	0.102224	3.15056e-05	0.000583925
ARL4C	-0.747625	0.179629	3.15392e-05	0.000584033
GLRX2	-0.724844	0.174173	3.15993e-05	0.00058463
ZNF76	0.46298	0.111268	3.16937e-05	0.000585859
RPL13A	0.451229	0.108498	3.19826e-05	0.000590573
CHD3	0.410038	0.0985974	3.20051e-05	0.000590573
CAT	0.487514	0.11727	3.22181e-05	0.000593981
CYB561D1	-0.589178	0.141819	3.26085e-05	0.000600649
SEPSECS	-0.582202	0.140159	3.26908e-05	0.000601387
EFNB3	-0.436933	0.10519	3.27059e-05	0.000601387
DMC1	-1.21323	0.292121	3.27869e-05	0.000602347
AL049840.1	-0.760843	0.183225	3.28859e-05	0.000603352
ATP6V1G2	-0.635896	0.153139	3.28991e-05	0.000603352
PSD3	0.427046	0.102851	3.29489e-05	0.000603736
MT1X	-3.07332	0.740584	3.32676e-05	0.000609043
HIST1H3H	1.66064	0.40027	3.34246e-05	0.00061095
SMDT1	0.546247	0.131671	3.34545e-05	0.00061095
ZNF24	-0.399321	0.0962557	3.34591e-05	0.00061095
VPS54	-0.523006	0.126119	3.36972e-05	0.000614761
GTPBP3	-0.616876	0.148796	3.38641e-05	0.000617269
ERGIC3	0.435324	0.105048	3.41205e-05	0.000621402
AL022341.2	-0.785257	0.189523	3.42287e-05	0.000622832
UPRT	0.753718	0.181938	3.43214e-05	0.000623977
AC007240.1	-0.864435	0.208693	3.44077e-05	0.000625003
AC105020.6	0.74737	0.180445	3.44571e-05	0.000625155
GINS4	-0.773866	0.186848	3.44757e-05	0.000625155
CASK	0.46912	0.11331	3.47073e-05	0.000628812
ESRP1	-1.15343	0.278643	3.48128e-05	0.000630178
FAM210B	0.412041	0.0995721	3.50168e-05	0.000633324
AC018362.1	0.723479	0.174996	3.56097e-05	0.000643052
RHPN2	0.597197	0.144452	3.5616e-05	0.000643052
NUP205	-0.505529	0.122344	3.59593e-05	0.000648691
NHSL1	-0.582988	0.141133	3.6156e-05	0.000651679
LIG3	0.458229	0.110968	3.63725e-05	0.000655017
AL590004.4	-1.09255	0.26471	3.66965e-05	0.000660285
PPIP5K1	-0.627369	0.152023	3.67858e-05	0.000661325
HSPD1	0.510733	0.123792	3.69575e-05	0.000663841
PLOD2	0.799559	0.193867	3.7193e-05	0.0006675
TNFAIP8	0.576496	0.139791	3.72393e-05	0.000667759
PIFO	0.748683	0.181616	3.75049e-05	0.000671946
TESK2	0.866684	0.210302	3.76996e-05	0.000674641
AC015688.8	0.842664	0.204479	3.77196e-05	0.000674641
NEDD4	-0.606362	0.147183	3.79217e-05	0.000677676
NEAT1_1	-1.12096	0.272127	3.80096e-05	0.000678668
TNKS1BP1	-0.627157	0.152288	3.81793e-05	0.000681118
MTBP	-0.856662	0.208032	3.82273e-05	0.000681396
C5orf34	-0.914965	0.222313	3.86055e-05	0.000687551
AL445524.1	1.71796	0.417497	3.87356e-05	0.000688867
AC010980.1	0.717936	0.174485	3.87845e-05	0.000688867
LPAR3	0.812135	0.197382	3.87974e-05	0.000688867
NHLRC2	-0.352191	0.0855986	3.88108e-05	0.000688867
BAIAP2	-0.565296	0.137426	3.8978e-05	0.00069125
RXRG	0.743174	0.180726	3.91961e-05	0.000693955
DRC3	0.626634	0.152386	3.91968e-05	0.000693955
IKBIP	0.549951	0.133752	3.92744e-05	0.000694742
IPO4	0.463805	0.112808	3.93199e-05	0.000694961
TYRO3	-0.52052	0.126658	3.96241e-05	0.000699748
CDC42SE1	-0.390108	0.0949542	3.98454e-05	0.000703063
ZC3HAV1	0.508955	0.123915	4.00315e-05	0.000705754
NAGPA	0.750097	0.182729	4.04359e-05	0.000712283
HEATR5A	0.458656	0.111791	4.08143e-05	0.000718345
CNOT4	-0.452863	0.110385	4.08555e-05	0.000718466
FAM131A	-0.735557	0.179321	4.09758e-05	0.000719548
MTMR1	-0.399557	0.097409	4.09856e-05	0.000719548
CISD1	0.515252	0.125623	4.10346e-05	0.000719806
QSOX2	0.485553	0.118497	4.17471e-05	0.000731691
MAPK8IP2	1.48583	0.362658	4.18413e-05	0.000732729
EXOSC5	0.673099	0.164302	4.19043e-05	0.000733221
SOD1	0.554942	0.135481	4.20211e-05	0.00073465
PHF14	0.527123	0.128707	4.212e-05	0.000735766
AC036108.1	-0.828303	0.202276	4.22325e-05	0.000737117
DENND2D	1.34944	0.329605	4.23806e-05	0.000739017
PQLC2	-0.61674	0.150647	4.24119e-05	0.000739017
TAF1D	-0.58434	0.142772	4.26161e-05	0.000741959
MAN2A1	-0.57748	0.141134	4.2818e-05	0.000744856
PRKCQ	-2.2084	0.539921	4.30964e-05	0.000749077
HMGXB3	-0.347687	0.0850289	4.3316e-05	0.000752058
UBE3B	0.458334	0.112092	4.33397e-05	0.000752058
TMPO-AS1	-0.884378	0.216299	4.3383e-05	0.000752188
MMS22L	-0.705168	0.172511	4.35741e-05	0.000754876
THY1	-1.23972	0.303421	4.39266e-05	0.000760355
ZNF667	0.759711	0.18596	4.40124e-05	0.000761211
UQCRC2	0.438406	0.107335	4.41752e-05	0.000763396
AL928654.4	-0.703816	0.172353	4.43497e-05	0.000765782
ALDH6A1	0.529838	0.129762	4.44276e-05	0.000766495
AC119674.2	0.576148	0.141139	4.46267e-05	0.000768716
BOLA3-AS1	-0.846682	0.207413	4.46297e-05	0.000768716
AL683813.1	-0.757185	0.185512	4.47284e-05	0.000769783
LETMD1	0.412152	0.101017	4.50307e-05	0.00077435
RPF2	0.550865	0.13511	4.55865e-05	0.000783266
NUDT4	0.553338	0.135727	4.56507e-05	0.000783726
AC004466.3	-1.83458	0.450177	4.59652e-05	0.00078848
TCEAL1	0.529361	0.12992	4.61132e-05	0.000789775
ACACA	0.469079	0.115126	4.61161e-05	0.000789775
AP000892.3	-0.751464	0.184461	4.6245e-05	0.000791336
TNFRSF11B	-1.52426	0.374359	4.66795e-05	0.000797588
DYSF	-0.371804	0.091316	4.66864e-05	0.000797588
BRSK2	0.920119	0.226018	4.68125e-05	0.000797948
FBXO42	0.563353	0.138383	4.68161e-05	0.000797948
CTDSP2	0.349086	0.0857506	4.68217e-05	0.000797948
ARSG	0.459452	0.112874	4.69161e-05	0.000798908
COPS7A	0.413825	0.101691	4.71234e-05	0.000801786
CREBZF	-0.504359	0.123986	4.74425e-05	0.000806562
BEAN1	-0.984088	0.241956	4.7577e-05	0.000808192
GLRX5	0.566747	0.139395	4.78754e-05	0.000812602
AL355385.1	0.885745	0.217882	4.79813e-05	0.000813741
SWAP70	-0.500331	0.123112	4.82337e-05	0.000817361
ACLY	0.412931	0.10164	4.85139e-05	0.000821444
AC022400.8	0.425617	0.104776	4.86203e-05	0.000822582
AC105020.4	-0.837571	0.206379	4.94091e-05	0.000834674
FAM120A	0.375011	0.0924108	4.94758e-05	0.000834674
OSER1-AS1	1.02562	0.252739	4.94924e-05	0.000834674
NANOS1	-1.15661	0.28502	4.94943e-05	0.000834674
ZNF629	-0.482515	0.118911	4.95394e-05	0.000834763
RIMKLB	-0.48876	0.120458	4.95949e-05	0.000835027
IL6ST	-0.51006	0.125764	4.99842e-05	0.000840905
APOL1	1.63348	0.402789	5.00431e-05	0.000841222
SEPHS1	0.468093	0.115436	5.01358e-05	0.000841888
FNBP1P1	-1.25939	0.310588	5.01631e-05	0.000841888
DLC1	0.552538	0.136312	5.04604e-05	0.000846201
RBM43	0.909794	0.224478	5.05803e-05	0.000847534
PPP2R5C	0.426698	0.105294	5.06851e-05	0.000848612
ACY1	0.56862	0.140424	5.13706e-05	0.000859401
MAN2C1	-0.476081	0.117665	5.20805e-05	0.00086992
HMGXB4	-0.5081	0.125578	5.20823e-05	0.00086992
ANXA10	3.02793	0.74852	5.22728e-05	0.000872407
PAQR8	-0.685852	0.169555	5.23191e-05	0.000872484
POLR3H	0.323686	0.0800247	5.23626e-05	0.000872516
MAP1S	-0.487224	0.12047	5.2468e-05	0.000873578
MMAB	0.554012	0.137017	5.2688e-05	0.000876544
HRH2	0.536923	0.132849	5.30896e-05	0.000882526
TMEM59L	-1.2704	0.314355	5.31556e-05	0.000882923
SOCS4	-0.456952	0.113106	5.3441e-05	0.000886306
SEC23B	0.470371	0.116428	5.34439e-05	0.000886306
SPIN4	-0.629688	0.155909	5.37193e-05	0.00089017
SAP30L	0.445114	0.110235	5.39391e-05	0.000893106
TSEN15	-0.599373	0.148522	5.44643e-05	0.00090109
NXF1	0.392963	0.0974435	5.51339e-05	0.000911448
SYT9	-0.776784	0.192858	5.63105e-05	0.000930166
SPC25	-0.963888	0.239326	5.63706e-05	0.000930425
SH3RF2	0.523589	0.130016	5.64653e-05	0.000931255
EIF2A	0.411532	0.10224	5.69404e-05	0.000938352
LAMTOR1	0.515704	0.128129	5.70058e-05	0.000938692
STX11	-0.800391	0.19901	5.77409e-05	0.00095005
RNF43	0.474078	0.117902	5.79616e-05	0.000952131
VAMP2	0.341451	0.0849198	5.79846e-05	0.000952131
SLMAP	-0.534971	0.133051	5.80036e-05	0.000952131
VRK1	-0.838231	0.208538	5.83054e-05	0.000956336
NARF	0.601402	0.149634	5.84061e-05	0.000957239
ZNF354C	-0.736021	0.183189	5.87375e-05	0.000961918
TSSC2	-1.07265	0.267032	5.89628e-05	0.000964404
MRPS27	0.353695	0.0880528	5.89813e-05	0.000964404
CENPU	-0.88492	0.22036	5.92464e-05	0.000967833
FAM171A2	-0.719327	0.179131	5.92833e-05	0.000967833
MTRF1	0.604574	0.150635	5.98266e-05	0.000975941
METAP1D	0.722738	0.180096	5.99349e-05	0.000976948
SUGT1P3	-2.12452	0.529741	6.05939e-05	0.000985829
PCDH17	0.962564	0.240013	6.05997e-05	0.000985829
AL022323.1	-1.71945	0.428751	6.06208e-05	0.000985829
RFC4	-0.771017	0.19231	6.09145e-05	0.000989837
THOP1	-0.45634	0.113833	6.10167e-05	0.00099073
ZACN	0.430116	0.107326	6.13519e-05	0.000995401
NFE2L2	-0.423057	0.105584	6.15384e-05	0.000997654
ZNF22	-0.477028	0.119088	6.18385e-05	0.00100175
INPP5D	1.58005	0.394519	6.2016e-05	0.00100384
TRMT1	0.467268	0.116721	6.24684e-05	0.00101038
CDKL3	1.13526	0.283595	6.25159e-05	0.00101038
PLEKHA8	0.518025	0.129498	6.32758e-05	0.00102182
NFIL3	0.776789	0.194193	6.33216e-05	0.00102182
ITGB4	-1.17182	0.292975	6.34176e-05	0.00102259
SGSM3	-0.41882	0.10472	6.34997e-05	0.00102312
ZYX	-0.447634	0.111935	6.35969e-05	0.0010239
PDHX	0.406811	0.10174	6.37418e-05	0.00102545
E2F7	-0.968269	0.242187	6.38738e-05	0.00102666
UFSP2	0.474791	0.118766	6.39559e-05	0.00102666
ATP5F1	0.393854	0.0985204	6.39639e-05	0.00102666
AC025162.1	-0.831921	0.208118	6.40567e-05	0.00102697
CHCHD7	0.536142	0.134128	6.40818e-05	0.00102697
ANKRD46	-0.518508	0.129784	6.46512e-05	0.00103471
MYBPC2	-1.69971	0.425447	6.46634e-05	0.00103471
FBN3	-0.912122	0.228376	6.49829e-05	0.00103903
AC008914.1	-0.557372	0.139626	6.55473e-05	0.00104726
MRPS15	0.459804	0.115256	6.62334e-05	0.00105741
NPM1	0.349301	0.0875666	6.63598e-05	0.00105863
AASS	0.779803	0.195502	6.64309e-05	0.00105895
ZNF668	0.550332	0.137999	6.66495e-05	0.00106163
PHYHIP	-1.45648	0.365251	6.674e-05	0.00106227
ASB1	-0.363908	0.0912771	6.69587e-05	0.00106494
IQCA1	0.792606	0.198833	6.71136e-05	0.00106659
ZBTB8A	-0.511516	0.128364	6.75107e-05	0.0010714
TRANK1	0.671717	0.168567	6.75184e-05	0.0010714
AVIL	0.672315	0.168728	6.759e-05	0.00107173
ENAM	-1.19576	0.300122	6.76925e-05	0.00107254
RUBCN	0.45752	0.114868	6.8046e-05	0.00107733
KNDC1	-0.614654	0.154333	6.81515e-05	0.00107818
ACACB	0.548027	0.137643	6.84759e-05	0.0010825
CRIP1	-0.681277	0.17118	6.8949e-05	0.00108916
CELF2	0.336205	0.0844889	6.91252e-05	0.00109042
C19orf48	-0.627324	0.157649	6.91332e-05	0.00109042
RFX2	-0.875089	0.220037	6.97901e-05	0.00109995
SELENOS	0.605392	0.152241	6.99239e-05	0.00110124
AC005841.1	0.673689	0.169444	7.0119e-05	0.00110348
GUF1	0.391991	0.0986062	7.02859e-05	0.00110528
DDAH1	-0.886227	0.222949	7.03706e-05	0.00110578
HECW2	-0.835905	0.21037	7.08223e-05	0.00111204
GALE	-0.416881	0.104921	7.08848e-05	0.00111219
ST8SIA2	-0.654841	0.16484	7.10939e-05	0.00111464
CC2D1B	-0.397948	0.100184	7.12186e-05	0.00111525
MRPS23	0.438478	0.110389	7.12394e-05	0.00111525
SSH2	-0.459588	0.11575	7.17154e-05	0.00112187
DCP2	-0.412507	0.103915	7.19753e-05	0.00112509
SEC24C	0.315318	0.0794644	7.24652e-05	0.00113174
AC110079.1	-0.473878	0.119428	7.25087e-05	0.00113174
MMP15	-0.438334	0.110596	7.38921e-05	0.00115164
BICRAL	0.513528	0.129568	7.38934e-05	0.00115164
AC079328.3	0.633418	0.159894	7.44873e-05	0.00116003
TDP2	0.373447	0.0942751	7.45602e-05	0.0011603
DSCC1	-0.884856	0.223389	7.46178e-05	0.00116034
ZNF321P	-1.03134	0.26048	7.51431e-05	0.00116764
GAPVD1	0.345852	0.0873777	7.55391e-05	0.00117293
TCF19	-1.35511	0.342385	7.56208e-05	0.00117333
STX10	0.481783	0.121769	7.6049e-05	0.0011791
ACE	1.02541	0.259292	7.66411e-05	0.00118712
ARF6	-0.46857	0.118489	7.66799e-05	0.00118712
HLA-H	0.9836	0.248738	7.67414e-05	0.0011872
AC026471.1	0.652305	0.164995	7.70231e-05	0.00119068
PVR	-0.37864	0.0958031	7.74111e-05	0.00119579
CRIP2	-0.378109	0.0957315	7.82556e-05	0.00120795
ZNF292	0.64587	0.163538	7.83655e-05	0.00120875
AMFR	-0.409889	0.103819	7.8766e-05	0.00121404
ZNF646	-0.526896	0.133469	7.89023e-05	0.00121438
NUP43	-0.510575	0.129335	7.89041e-05	0.00121438
RBBP8	-0.532316	0.134871	7.91907e-05	0.0012179
ZNF718	-0.602422	0.152654	7.93627e-05	0.00121965
SNHG11	-0.626915	0.158884	7.95549e-05	0.00122171
PLEKHF1	0.940338	0.238377	7.9884e-05	0.00122586
ENDOD1	-0.527991	0.133886	8.02732e-05	0.00123093
PPARGC1B	-0.559672	0.141947	8.05234e-05	0.00123387
AL110118.2	-0.543751	0.137919	8.0625e-05	0.00123394
PLEKHO2	-0.634437	0.160931	8.07045e-05	0.00123394
AC097382.2	0.448202	0.113695	8.07555e-05	0.00123394
PTK7	-0.36273	0.0920181	8.08266e-05	0.00123394
SERINC5	0.357219	0.0906211	8.08399e-05	0.00123394
GALM	0.433578	0.109996	8.08816e-05	0.00123394
PSTPIP2	-0.972009	0.246621	8.10415e-05	0.00123548
CDK17	-0.395763	0.100498	8.21629e-05	0.0012508
IQCE	0.463377	0.117668	8.21657e-05	0.0012508
GLP1R	1.7464	0.443626	8.26245e-05	0.00125633
SOX9	-0.788279	0.200244	8.26483e-05	0.00125633
MARF1	0.466823	0.118601	8.28206e-05	0.00125803
ABHD15	0.642124	0.163169	8.3079e-05	0.00126104
NDUFB4	0.480513	0.122191	8.40739e-05	0.00127522
ZBTB22	0.443362	0.112776	8.44745e-05	0.00127882
MAMLD1	-0.750103	0.190802	8.4483e-05	0.00127882
TOX	0.546212	0.138941	8.45022e-05	0.00127882
TEAD4	-0.482637	0.122774	8.45554e-05	0.00127882
TNXB	1.06554	0.271078	8.46761e-05	0.00127973
CCR7	-3.77382	0.960174	8.48229e-05	NA
SLC25A22	0.486977	0.123933	8.51681e-05	0.00128615
BRI3BP	-0.742364	0.188947	8.53202e-05	0.00128615
AC020978.8	0.464918	0.118334	8.53418e-05	0.00128615
KLHL5	-0.538059	0.13695	8.53468e-05	0.00128615
CCDC82	-0.484983	0.123523	8.62805e-05	0.00129929
NET1	-0.619377	0.157804	8.67401e-05	0.00130498
LINC01572	-1.16023	0.295616	8.6806e-05	0.00130498
CHORDC1	0.440876	0.112334	8.68449e-05	0.00130498
AUTS2	-0.49437	0.125981	8.70324e-05	0.00130686
GINS2	-0.874325	0.222895	8.76024e-05	0.00131299
CDHR1	1.67548	0.42714	8.76104e-05	0.00131299
CPT1A	0.633666	0.161546	8.76288e-05	0.00131299
FGF23	-2.50367	0.638412	8.79206e-05	0.00131642
SLC44A5	-0.497501	0.12688	8.81729e-05	0.00131926
CDK2	-0.54276	0.138444	8.83962e-05	0.00132166
AP001972.1	0.980281	0.250082	8.86058e-05	0.00132385
NUP153	-0.469585	0.119812	8.87934e-05	0.0013257
CITED2	0.54938	0.140233	8.94241e-05	0.0013333
ARFGAP1	-0.351091	0.0896187	8.94297e-05	0.0013333
AC007780.1	-0.401228	0.102423	8.95281e-05	0.00133382
AC091806.1	-1.83048	0.467361	8.97914e-05	0.00133679
AKAP13	-0.301077	0.076887	9.00906e-05	0.00133969
AL603839.1	-0.938748	0.239735	9.01134e-05	0.00133969
LYRM9	-0.726638	0.185591	9.03025e-05	0.00134155
PRKACA	-0.395769	0.101122	9.08596e-05	0.00134887
ZFPM2	0.512145	0.130898	9.13223e-05	0.00135478
PPL	-0.832684	0.212874	9.16745e-05	0.00135904
AC125807.2	-0.54833	0.140221	9.21138e-05	0.00136459
PTBP2	-0.516166	0.13209	9.31809e-05	0.00137942
ATPAF2	0.438236	0.112183	9.3665e-05	0.00138561
CTSB	-0.500305	0.128084	9.38063e-05	0.00138672
DTNB	-0.677049	0.173352	9.3979e-05	0.00138829
DNAAF3	-0.884118	0.226504	9.4878e-05	0.00140059
ZNF133	-0.498333	0.12768	9.50158e-05	0.00140163
AC012640.4	0.86587	0.22193	9.55801e-05	0.00140897
POLE	-0.716971	0.183791	9.57868e-05	0.00141102
RRAGA	0.461559	0.118341	9.60908e-05	0.00141451
TOLLIP	-0.419599	0.107614	9.65475e-05	0.00141923
TANC1	-0.469034	0.120298	9.66105e-05	0.00141923
ATP7A	0.391122	0.100315	9.66146e-05	0.00141923
NPY6R	-0.58163	0.149212	9.69824e-05	0.00142363
IQGAP3	-0.732219	0.187863	9.71399e-05	0.00142381
GREM2	0.922919	0.236793	9.71561e-05	0.00142381
FAM96A	0.480749	0.12335	9.72159e-05	0.00142381
NABP2	0.531022	0.136253	9.72663e-05	0.00142381
C15orf59	-1.19997	0.307938	9.74756e-05	0.00142588
NADSYN1	0.738621	0.189564	9.7621e-05	0.00142644
MCM5	-1.2186	0.312753	9.76499e-05	0.00142644
DAZAP2	0.359264	0.0922126	9.77795e-05	0.00142734
CNPY3	0.423864	0.108876	9.89823e-05	0.00144389
ZNF569	-0.729737	0.187463	9.91345e-05	0.00144502
FHL3	-0.509282	0.130835	9.91976e-05	0.00144502
TXNIP	-0.529141	0.135954	9.94034e-05	0.00144701
C21orf91	-0.505426	0.12994	0.000100372	0.00146009
FNDC5	-0.585424	0.150522	0.000100536	0.00146147
XRCC3	-0.50421	0.129703	0.000101323	0.00147189
AC132217.1	-0.40499	0.104199	0.000101609	0.00147408
QARS	0.357637	0.0920155	0.000101615	0.00147408
ARHGDIG	-1.01086	0.260209	0.000102416	0.00148468
BAG6	0.321755	0.0828315	0.00010256	0.00148574
MYB	-1.88698	0.485938	0.000103107	0.00149263
MIR3658	-1.02279	0.263434	0.000103376	0.00149549
SMC5	-0.485533	0.125084	0.00010375	0.00149986
PAQR3	-0.43699	0.112588	0.000103885	0.00150036
DPP3	0.599662	0.154503	0.000103928	0.00150036
AL138724.1	-0.826363	0.213012	0.000104709	0.00151061
SLC16A6	-2.02605	0.522298	0.000104842	0.00151149
AC026461.1	-3.58754	0.925016	0.000105168	NA
PITX2	0.593191	0.152992	0.000105636	0.00152189
AL121987.2	-0.66305	0.171068	0.000106215	0.00152918
AP003396.5	-1.66839	0.430571	0.000106704	0.00153516
STEAP3-AS1	1.6372	0.422564	0.000106871	0.00153651
REL	-0.480271	0.12399	0.000107291	0.00154149
SAMD9L	1.5659	0.404329	0.000107576	0.00154452
CLK4	-0.819484	0.211646	0.000107967	0.00154854
MMP25-AS1	-0.897877	0.231899	0.000108015	0.00154854
ITGB8	-1.34789	0.348139	0.000108077	0.00154854
BCL2L11	0.592206	0.152968	0.000108194	0.00154916
SSC4D	-0.649034	0.167695	0.000108693	0.00155523
COPG1	0.307691	0.0795178	0.000109078	0.00155968
KIAA1586	-0.536444	0.138647	0.000109217	0.0015606
MELK	-0.787809	0.203672	0.000109722	0.00156675
ZNF542P	-0.433843	0.112258	0.00011123	0.00158596
MYOM2	1.22499	0.316975	0.000111261	0.00158596
NCAPH2	-0.644187	0.166691	0.000111294	0.00158596
RPS27A	0.477272	0.123552	0.00011203	0.00159537
RABGGTA	0.530913	0.137455	0.000112257	0.00159752
AL137058.2	-0.857723	0.222091	0.000112448	0.00159914
KLHDC8B	-0.466021	0.120722	0.000113262	0.00160963
AC010615.2	-0.817146	0.211721	0.000113596	0.00161328
PIK3AP1	1.07766	0.279281	0.000113989	0.00161776
AC091564.5	0.396827	0.102846	0.000114104	0.0016183
CHST12	0.464905	0.120534	0.000114758	0.00162589
PDZRN3	0.697758	0.180908	0.000114794	0.00162589
HAUS6	-0.631408	0.16372	0.000114965	0.0016272
PDHA1	0.394045	0.102212	0.000115654	0.00163585
BDH1	0.861642	0.223541	0.000115961	0.00163909
GEN1	-0.810057	0.210196	0.000116294	0.00164269
ATXN7	-0.433173	0.112409	0.000116422	0.00164339
AC115284.1	-0.600168	0.155797	0.000117043	0.00165012
RAI14	-0.584034	0.15161	0.000117056	0.00165012
CNTD1	0.493738	0.128204	0.000117543	0.00165587
PPIA	0.374044	0.0971339	0.000117726	0.00165734
TBC1D10A	-0.603226	0.156676	0.000118044	0.00166018
FAM96B	0.518818	0.134756	0.000118087	0.00166018
ERCC6L	-0.774556	0.201254	0.00011877	0.00166867
CHP1	0.378713	0.0984094	0.000118921	0.00166967
AC105202.1	1.25436	0.325997	0.000119198	0.00167244
UBTF	-0.452294	0.117577	0.000119678	0.00167805
THAP8	0.685774	0.178315	0.000120126	0.00168321
ZFYVE26	0.578419	0.150407	0.000120214	0.00168331
TRPV2	-1.42576	0.37083	0.000120664	0.00168849
AC097478.1	0.603097	0.156938	0.000121592	0.00170035
RBM4B	0.40804	0.106188	0.000121733	0.00170118
DNPEP	0.458523	0.119339	0.000121944	0.001703
ERG28	0.425844	0.110841	0.000122066	0.00170355
APRT	0.474763	0.123603	0.000122518	0.00170782
FAS	0.926958	0.241332	0.000122534	0.00170782
SLC6A6	-0.558696	0.1456	0.000124443	0.00173328
KIAA0040	0.452191	0.117854	0.000124604	0.00173436
AC239868.4	0.766371	0.199767	0.000124884	0.00173711
CCDC14	-0.495751	0.129236	0.000125047	0.00173821
ARHGEF26	-0.943072	0.245926	0.000125676	0.00174544
AHCY	0.440436	0.114856	0.000125733	0.00174544
DPM2	-0.482716	0.125964	0.000127021	0.00176187
ZNF281	-0.415926	0.108539	0.000127084	0.00176187
ATP1B4	-0.878966	0.229405	0.000127361	0.00176453
ATL1	0.720698	0.188131	0.000127712	0.00176823
SNORA61	-1.271	0.331883	0.000128315	0.0017754
HASPIN	-0.804851	0.210192	0.000128602	0.0017782
ENOX1	0.703668	0.183803	0.000128992	0.00178162
ANXA1	-0.827002	0.216022	0.000129019	0.00178162
FAM81A	0.974356	0.254588	0.000129619	0.00178873
GNG4	2.44181	0.638443	0.000130967	0.00180527
NOTCH2NL	-0.81406	0.212849	0.00013099	0.00180527
PCDHA12	0.383837	0.100369	0.00013116	0.00180643
INF2	-0.388271	0.101575	0.000132091	0.00181719
ATAD2	-0.576703	0.150871	0.000132115	0.00181719
BTN3A3	1.11733	0.29255	0.000133853	0.00183989
LRRC75A-AS1	0.396549	0.103858	0.000134438	0.00184591
AC009511.1	-0.794119	0.207986	0.000134467	0.00184591
ELP2	0.422896	0.110767	0.000134605	0.00184659
AC124319.3	0.97118	0.2544	0.000134795	0.00184799
INTS13	0.493621	0.129381	0.000136048	0.00186395
IL16	0.941401	0.24677	0.000136243	0.0018654
PQLC1	-0.471112	0.123542	0.000137074	0.00187555
ADPRHL2	0.470974	0.123522	0.000137354	0.00187816
DUSP13	-1.85955	0.487761	0.00013761	0.00188043
PPP2R3C	0.405612	0.106404	0.000137855	0.00188255
AL591767.3	-2.2743	0.59683	0.000138611	0.00189164
ACSS2	0.418689	0.109883	0.000138797	0.00189295
KATNBL1	-0.468104	0.122869	0.000139094	0.00189576
FCHO2	0.437312	0.114824	0.000139781	0.00190266
LINC01089	0.62269	0.163498	0.000139781	0.00190266
TOMM22	0.526841	0.138359	0.000140218	0.00190614
MRPL12	0.405427	0.106476	0.000140279	0.00190614
CTBP1	-0.352032	0.0924546	0.00014031	0.00190614
AL390208.1	0.876701	0.230278	0.000140582	0.0019067
SH3PXD2A	0.364491	0.0957396	0.000140603	0.0019067
IDH3A	0.459132	0.120605	0.000140712	0.0019067
KPNA2P3	1.083	0.284483	0.000140715	0.0019067
TRAF6	-0.441584	0.116024	0.000141248	0.00191268
CREB3L1	-1.05153	0.276499	0.000142951	0.0019345
DENND6B	-0.732172	0.192623	0.000144079	0.00194851
NOSTRIN	-1.07257	0.282207	0.000144313	0.00195041
PPP1R14B	0.41757	0.109893	0.000144817	0.00195596
NOP16	0.361793	0.0952213	0.00014499	0.00195704
MAF	1.06641	0.28069	0.000145143	0.00195785
TOMM34	0.473788	0.124772	0.000146316	0.00197239
AC140504.1	-1.00963	0.265903	0.000146463	0.00197311
CDH8	-0.810627	0.213521	0.000146766	0.00197592
SLC24A5	-0.529844	0.139583	0.0001471	0.00197914
MYOCD	-0.499792	0.1317	0.000147685	0.00198575
C14orf159	0.541825	0.142852	0.000148889	0.00200064
ZBTB24	-0.657561	0.173388	0.000149187	0.00200337
CTBP1-AS	-0.375088	0.0989214	0.000149569	0.00200721
FAM46B	-0.642141	0.169382	0.000149989	0.0020092
CTNNAL1	0.499274	0.1317	0.000150054	0.0020092
PANX2	-0.773019	0.203911	0.00015007	0.0020092
KRT8P45	-0.826859	0.218117	0.0001501	0.0020092
GBP1	1.01872	0.268797	0.000150699	0.00201592
DSN1	-0.715666	0.18887	0.000151132	0.00202043
MAFK	-0.67963	0.17948	0.000152688	0.00203993
USP31	-0.416025	0.109877	0.000152921	0.00204174
RPS12	0.665898	0.175908	0.000153411	0.00204692
F2R	-0.498799	0.131772	0.000153504	0.00204692
AC007899.1	0.901766	0.23825	0.000153738	0.00204802
MRPL17	0.514973	0.13606	0.000153782	0.00204802
SPAG1	-0.56189	0.148568	0.000155556	0.00207033
ZNF347	-0.536271	0.141841	0.000156335	0.00207937
CAMK2A	0.464721	0.122976	0.000157492	0.00209335
MIR34AHG	1.00656	0.266371	0.000157586	0.00209335
RASSF8	-0.438663	0.116143	0.000158778	0.00210786
BRINP3	0.698138	0.184852	0.000158889	0.00210799
ZNF579	-0.551115	0.145965	0.000159585	0.00211589
RNF182	-1.15999	0.307253	0.000159777	0.0021171
TUBE1	-0.514575	0.136421	0.000161965	0.00214473
AL391834.2	1.24176	0.329247	0.00016226	0.00214728
AL391069.1	0.552583	0.146523	0.000162404	0.00214783
KRT8P36	-0.909235	0.241202	0.00016351	0.00216109
TCTN3	0.462616	0.12276	0.000164252	0.0021692
CAVIN3	-0.50301	0.133483	0.00016433	0.0021692
SNORA40chr11-	-1.02737	0.272665	0.000164627	0.00217061
SPAG7	0.538801	0.142999	0.000164644	0.00217061
TFCP2	0.418183	0.110994	0.000164809	0.00217142
ZNF432	0.449157	0.11931	0.000166792	0.00219616
TOB1	0.576225	0.153069	0.000166902	0.00219623
YBX1	0.355571	0.094473	0.000167394	0.00220012
RAB1A	0.419589	0.111483	0.000167407	0.00220012
LINC00334	0.805897	0.214169	0.000167952	0.0022059
PER1	0.65612	0.174407	0.000168562	0.00221252
PCLO	0.824549	0.219304	0.000170015	0.0022302
DPF1	-1.24065	0.330251	0.000172182	0.00225722
AC012513.3	0.650242	0.173111	0.000172505	0.00225876
ZNF501	-0.995265	0.264966	0.000172515	0.00225876
IER5L	-0.770712	0.205213	0.000172883	0.00226216
SNX21	0.328521	0.0875012	0.00017371	0.00227156
TTLL4	-0.476658	0.127003	0.000174643	0.00228234
GLCCI1	0.490553	0.130721	0.000174956	0.00228405
COA6	0.801647	0.213623	0.000174992	0.00228405
TTC5	-0.475449	0.12671	0.000175236	0.0022858
MRPS31P4	-0.858523	0.22884	0.000175692	0.00229033
RNF122	0.555306	0.148053	0.000176331	0.00229723
KDELR3	-0.563096	0.15016	0.000176855	0.00230263
SAC3D1	0.695404	0.185468	0.000177216	0.00230415
ARHGAP20	-0.945465	0.252168	0.000177293	0.00230415
FOLR1	-1.59983	0.426697	0.000177301	0.00230415
TIPARP	-0.442673	0.118084	0.000177689	0.00230642
SOX13	-0.413343	0.110262	0.000177732	0.00230642
ANKEF1	0.68095	0.181653	0.000177806	0.00230642
BMF	0.649559	0.173322	0.000178468	0.00231357
RGS11	-0.624804	0.166741	0.000178846	0.00231703
SECTM1	2.91215	0.777369	0.000179563	NA
CYMP-AS1	-1.29224	0.34518	0.000181346	0.00234797
C2orf68	-0.464337	0.124056	0.000181858	0.00235315
FXYD1	-0.525692	0.140468	0.000182248	0.00235675
ZGPAT	-0.423959	0.113326	0.000183254	0.00236829
FRRS1L	1.21956	0.326118	0.00018429	0.00238021
PLEC	-0.472144	0.126281	0.000184875	0.00238589
NHP2	0.488416	0.130637	0.000184957	0.00238589
MORF4L2	0.388097	0.103819	0.000185337	0.00238857
ATP1A3	1.60852	0.430299	0.000185393	0.00238857
RPP21	-0.601887	0.161178	0.000188243	0.0024238
TRG-AS1	-2.62918	0.704119	0.000188459	NA
MTMR9	-0.368977	0.0988155	0.000188467	0.0024252
CABYR	0.656017	0.175751	0.000189473	0.00243665
NPHS1	-1.87264	0.501735	0.000189716	0.00243827
PPM1E	0.904698	0.242421	0.000190024	0.00243972
FERMT1	0.791994	0.212224	0.000190061	0.00243972
BCL7A	-0.503699	0.13502	0.00019105	0.00245049
KIRREL1	-0.44568	0.119474	0.000191218	0.00245049
LAMTOR3	0.404807	0.108518	0.000191251	0.00245049
EPHA4	0.440909	0.118205	0.000191445	0.00245148
ZNF260	-0.499725	0.133986	0.000191734	0.00245368
AS3MT	-0.564935	0.151493	0.000192144	0.00245742
CASK-AS1	0.691547	0.185507	0.0001931	0.00246815
ISCA1	0.397885	0.106741	0.000193325	0.00246952
HJURP	-0.800889	0.214894	0.000193843	0.00247436
GALR2	3.64785	0.978812	0.000193914	NA
CEP290	-0.421925	0.113215	0.000193961	0.00247436
HNRNPUL2-BSCL2	-0.350215	0.0939765	0.000194058	0.00247436
FBXL6	-0.494528	0.13272	0.000194466	0.00247805
DDX10	0.557444	0.149644	0.000195218	0.00248612
AC004540.2	-1.54933	0.415987	0.000195717	0.00249097
AC104794.2	0.667036	0.179131	0.000196299	0.00249686
RPS10-NUDT3	0.366843	0.0985361	0.000196929	0.00250335
CAMK2B	-0.406148	0.109224	0.000200423	0.00254622
PDE8A	0.481446	0.129492	0.000200846	0.00255005
AC009955.4	-0.547101	0.147176	0.000201337	0.00255358
RNASEH1	-0.455941	0.122654	0.000201367	0.00255358
THUMPD3	0.386518	0.103985	0.000201558	0.00255444
AL136418.1	0.740155	0.199199	0.000202678	0.0025671
CTSF	0.37223	0.100207	0.000203508	0.00257604
MXRA7	-0.366462	0.0986581	0.000203632	0.00257606
EIF4E2	0.402474	0.108388	0.000204602	0.00258678
GRK3	0.407858	0.109845	0.000204796	0.00258708
KLF15	1.04612	0.281752	0.000204873	0.00258708
KHK	-0.629913	0.169694	0.000205587	0.00259453
MARS2	0.51967	0.140009	0.000205889	0.00259589
TBC1D14	0.37055	0.0998352	0.000205942	0.00259589
LIG1	-0.760595	0.204935	0.00020612	0.00259656
AC091182.1	-2.17701	0.586942	0.000208019	0.00261892
MSTN	5.09356	1.37377	0.000209133	NA
WEE1	-0.48995	0.132152	0.000209339	0.0026329
TPM3	-0.433575	0.116948	0.000209381	0.0026329
SLC5A6	0.374744	0.10109	0.000209708	0.0026351
AP003392.3	0.488136	0.131683	0.000209807	0.0026351
SLC25A53	0.872439	0.235389	0.000210256	0.00263916
C1orf159	-0.515878	0.139207	0.000210689	0.00264301
DEK	-0.437935	0.118199	0.000211328	0.00264834
HLA-G	0.841985	0.227255	0.000211367	0.00264834
SHC3	-0.930892	0.251289	0.000211833	0.00265096
S100A11	-0.617592	0.166717	0.000211864	0.00265096
CNFN	-2.66507	0.719448	0.000211955	0.00265096
NEDD9	0.660849	0.17842	0.000212322	0.00265375
SLC7A5	-1.52708	0.412307	0.000212432	0.00265375
NRBP2	-0.449297	0.121318	0.000212677	0.00265444
LINC01449	-0.92973	0.251049	0.00021274	0.00265444
RUSC1-AS1	0.654721	0.176801	0.000212942	0.00265538
CHAC2	-0.94415	0.255054	0.000214102	0.00266825
C15orf39	-0.457268	0.123566	0.000215103	0.00267914
AC006116.10	-0.488181	0.131999	0.000216983	0.00270095
AC005393.1	1.56945	0.424386	0.000217157	0.00270151
SHISA5	0.732925	0.198234	0.000217924	0.00270944
GINS3	-0.750308	0.202978	0.000218587	0.00271607
AC010733.2	-0.519237	0.1405	0.000219339	0.00272318
TRAPPC10	-0.376722	0.10194	0.000219419	0.00272318
SPHK1	-0.637773	0.172589	0.000219598	0.0027238
BARD1	-0.592632	0.160427	0.000220668	0.00273544
NSA2	0.395879	0.107172	0.00022087	0.00273633
KIF13B	-0.404417	0.109496	0.000221224	0.00273911
PCDHA4	0.372693	0.100955	0.00022278	0.00275674
ZBTB41	-0.490937	0.133	0.000223144	0.00275961
AC020907.2	-0.533068	0.144481	0.000224658	0.0027767
TRIM72	-1.41403	0.383354	0.000225512	0.00278445
NAXD	-0.352241	0.0954962	0.000225551	0.00278445
SRSF6	-0.378014	0.102507	0.000226294	0.00279198
MGLL	-0.778503	0.211122	0.000226503	0.00279291
WTAP	-0.412314	0.111829	0.000226908	0.00279627
APOBEC3G	1.23044	0.333759	0.000227256	0.00279829
CHAMP1	-0.49967	0.13554	0.00022734	0.00279829
AL513523.10	0.611665	0.165956	0.000228058	0.00280549
AL132709.1	-2.72019	0.738163	0.00022863	0.00281088
SLC35G2	0.694667	0.188582	0.000229943	0.00282536
MUT	0.362693	0.0984651	0.000230078	0.00282537
ID3	-0.487898	0.132506	0.000231347	0.00283928
TADA2A	-0.523876	0.142315	0.000232222	0.002846
NME7	0.82494	0.224103	0.000232248	0.002846
BBIP1	0.487078	0.132322	0.000232302	0.002846
AC007731.2	-1.10266	0.299573	0.000232538	0.00284724
ANAPC13	0.50366	0.136897	0.000234043	0.00286398
AL117190.2	-1.15101	0.3129	0.000234602	0.00286915
FMOD	0.655685	0.178288	0.000235371	0.00287687
SYP	1.88208	0.511792	0.000235604	0.00287804
CACNA1G	-0.432828	0.117714	0.000236048	0.0028818
SH3RF3	0.479838	0.130584	0.000238268	0.0029072
AC231533.1	-0.927479	0.252476	0.000239224	0.00291717
AL139317.3	-0.551345	0.150109	0.000239764	0.00292205
TBC1D5	0.354652	0.0965655	0.000240042	0.00292375
ATP13A4	2.16712	0.590183	0.000240713	0.00293021
SPCS3	-0.388414	0.105784	0.000240885	0.00293061
LIN54	-0.485592	0.132267	0.000241324	0.00293425
PKN3	-0.572384	0.155962	0.000242542	0.00294735
ABL2	-0.403638	0.109993	0.000242877	0.00294743
COX6A1	0.469919	0.128058	0.000242958	0.00294743
RSPO3	0.408631	0.111361	0.000243091	0.00294743
THAP12	-0.432293	0.11781	0.00024312	0.00294743
AL356356.1	-0.684635	0.186587	0.000243252	0.00294743
PABPC1L	-0.451473	0.123048	0.000243422	0.00294779
AL390726.5	0.841772	0.229462	0.000244013	0.00295323
IKBKG	-0.672965	0.183489	0.000244839	0.00295984
KIAA1549L	-1.00731	0.27465	0.000244841	0.00295984
MYEF2	-0.38856	0.105967	0.000245598	0.00296635
ACSF2	0.427003	0.116453	0.000245663	0.00296635
NR2C1	-0.465131	0.126866	0.000246073	0.00296959
RETSAT	0.483448	0.131871	0.000246312	0.00297077
AC005358.2	-0.47683	0.130077	0.000246629	0.00297165
DDB1	0.284513	0.0776152	0.000246669	0.00297165
TACC2	0.506645	0.138234	0.000247213	0.00297449
ITPR1	0.482031	0.131519	0.000247242	0.00297449
MED28	0.343447	0.0937097	0.00024733	0.00297449
AF111169.4	-0.669584	0.182794	0.00024923	0.00299345
APOO	0.577531	0.157666	0.000249279	0.00299345
CYB561A3	0.517961	0.141406	0.000249336	0.00299345
CMTM3	-0.583067	0.159327	0.000252638	0.00303136
AL031058.1	0.725386	0.198279	0.00025378	0.00304332
BACH2	-0.542461	0.148286	0.000253994	0.00304415
RBM23	0.51874	0.141855	0.00025535	0.00305866
RGS3	-0.34238	0.0936452	0.000256043	0.00306132
SYNPO2L	-0.510787	0.139707	0.000256062	0.00306132
THOC1	-0.388064	0.106143	0.000256142	0.00306132
PAPPA2	-1.17519	0.321439	0.000256156	0.00306132
SERPIND1	-1.27501	0.348805	0.000256805	0.00306732
AC138894.1	0.521225	0.142613	0.000257354	0.00307213
RRM1-AS1	-0.731455	0.200153	0.000257714	0.00307467
IFNAR2	-0.45814	0.125387	0.00025837	0.00308074
SLC18B1	0.548493	0.15016	0.000259478	0.0030909
GMCL1	0.469449	0.128522	0.000259516	0.0030909
MBLAC2	-0.627884	0.171906	0.000259725	0.00309162
TNFRSF9	-2.39844	0.656716	0.000260036	0.00309331
TBX2-AS1	-0.590898	0.161799	0.000260162	0.00309331
SOS2	-0.372928	0.102252	0.000265181	0.00315121
OTULIN	-0.383122	0.105079	0.000266304	0.00316276
CYTH1	0.357558	0.0980881	0.000267105	0.00317047
AC007068.1	1.12064	0.30748	0.000267807	0.00317701
KIF18B	-0.698457	0.191652	0.000268021	0.00317774
SH3GLB2	-0.368852	0.101259	0.000269847	0.00319759
AC125257.2	0.591636	0.162468	0.000271012	0.00320957
TNFRSF21	-0.578981	0.159004	0.000271256	0.00321
EYA1	-0.607961	0.166967	0.000271354	0.00321
NANS	0.469649	0.128994	0.000271728	0.00321196
TIAM2	-0.382033	0.104935	0.000271951	0.00321196
EML4	-0.414155	0.113759	0.000271979	0.00321196
HAPLN4	0.937077	0.257503	0.000273594	0.00322752
CCHCR1	-0.480852	0.132135	0.000273605	0.00322752
HLA-A	1.15288	0.316843	0.000274064	0.00322963
PRRG2	2.08355	0.572625	0.000274136	0.00322963
FUNDC2	0.657444	0.180692	0.000274246	0.00322963
ADRA1D	-1.74967	0.481027	0.000275444	0.00324192
SUSD5	-0.875835	0.240832	0.000276153	0.00324844
TSHZ3	-1.14671	0.315332	0.000276359	0.00324904
CHSY1	0.371171	0.102146	0.000279374	0.00328265
TP53I11	-0.373396	0.102781	0.000280227	0.00329082
RHPN1	-0.524444	0.144387	0.000281019	0.0032961
TAX1BP3	-0.49906	0.137401	0.000281083	0.0032961
AREG	-1.05126	0.289439	0.000281183	0.0032961
PALM	-0.430927	0.118652	0.000281389	0.0032961
PPP1R3G	1.0877	0.299496	0.000281463	0.0032961
DCAF13	0.439028	0.120909	0.000282255	0.00330325
AL136988.1	0.409403	0.112754	0.000282388	0.00330325
TRERF1	0.559197	0.15402	0.000282673	0.00330386
KALRN	0.461683	0.127164	0.000282756	0.00330386
SRD5A3-AS1	-0.927152	0.255554	0.000285607	0.00333531
FOXP4	-0.431083	0.118827	0.000285808	0.0033358
AL512791.1	-0.510672	0.140789	0.000286494	0.00334195
CDK19	0.34874	0.0961551	0.000286903	0.00334486
MYBBP1A	0.42666	0.117654	0.0002874	0.00334811
LTBP4	-0.302929	0.0835365	0.000287501	0.00334811
PCDHA13	0.387629	0.106962	0.000290077	0.00337623
ADO	-0.454833	0.12552	0.000290542	0.00337977
RND2	-0.589509	0.162714	0.000291221	0.00338421
POLR2G	0.500369	0.13811	0.000291247	0.00338421
CYTH2	0.366132	0.101082	0.000292197	0.00339215
PNOC	-1.02488	0.282963	0.000292375	0.00339215
AF111169.2	-0.668206	0.184489	0.000292415	0.00339215
FBXO4	-0.787319	0.217403	0.000292925	0.00339433
MRPS18B	0.426897	0.117883	0.000293037	0.00339433
CENPN	-0.701936	0.193834	0.000293089	0.00339433
ART3	1.08092	0.298528	0.000293633	0.00339875
TPM2	-0.461789	0.12756	0.000294406	0.00340582
HBP1	0.454707	0.125639	0.000295569	0.00341739
MYCBP2	0.367562	0.101566	0.000295799	0.00341816
ZNF280B	-0.55607	0.153709	0.000297262	0.00343317
CLTB	-0.421136	0.11643	0.000297964	0.00343939
MPND	0.586001	0.162023	0.000298306	0.00344144
CCL3	3.34431	0.924746	0.000298651	NA
SH3BGRL2	-0.393905	0.10892	0.000298658	0.00344361
TUBB8P5	2.06695	0.571816	0.000300674	0.00346494
HEXA	0.356358	0.0985962	0.000301139	0.00346839
LAPTM4B	0.414566	0.114707	0.000301379	0.00346925
CARNS1	-0.691058	0.191264	0.000302544	0.00348075
BRI3	0.548972	0.151969	0.000303371	0.00348835
NAB1	-0.462391	0.128067	0.000305555	0.00351154
ICAM3	0.720667	0.199642	0.000306442	0.00351981
CNOT8	0.476961	0.132166	0.000307623	0.00353143
UHRF1	-1.35151	0.374568	0.000308348	0.00353759
TAF5L	-0.624795	0.173166	0.000308497	0.00353759
FOXRED2	-0.353846	0.0980868	0.000309187	0.00354179
MTRNR2L1	-1.47451	0.40875	0.000309314	0.00354179
WDR77	0.406034	0.112558	0.00030937	0.00354179
CDCA7	-0.815506	0.226087	0.000309696	0.00354359
NCK2	-0.42114	0.116792	0.000311064	0.0035573
KIF1BP	-0.389153	0.107963	0.000312762	0.00357476
TP53I13	-0.367536	0.101973	0.000313058	0.0035762
INPP4A	-0.415505	0.115333	0.000314977	0.00359616
ZNF420	-0.67697	0.187991	0.000316903	0.00361617
GREB1L	-0.648268	0.180058	0.000317828	0.00362476
NEK4	-0.453866	0.126069	0.000318058	0.00362541
SLC16A1-AS1	-0.582821	0.161912	0.000318678	0.00362908
AC011447.7	-0.827492	0.229885	0.000318726	0.00362908
POLA2	-0.765007	0.212746	0.000323305	0.00367835
SLC16A1	-0.448713	0.124788	0.000323404	0.00367835
STRBP	0.5028	0.139842	0.000323775	0.00368057
ARFRP1	-0.363176	0.101022	0.000324386	0.00368407
SSBP4	-0.377826	0.105099	0.000324435	0.00368407
MIR22HG	-0.457613	0.127308	0.000324976	0.00368822
JRK	-0.428548	0.119242	0.000325714	0.00369459
HYAL3	0.704435	0.196047	0.000326636	0.00370305
EDA2R	0.763163	0.212475	0.000328434	0.00372143
AC092611.3	1.3402	0.373174	0.000328978	0.00372557
TRAF3	-0.533547	0.148612	0.00033041	0.00373977
UBA52	0.386442	0.10766	0.000331365	0.00374856
TECTA	-0.665946	0.185541	0.000331691	0.00375022
LARGE2	1.40202	0.390641	0.000331933	0.00375093
CEP57L1	-0.605625	0.16876	0.000332358	0.00375371
PCDHA3	0.371352	0.103488	0.000332772	0.00375636
CSNK1G1	0.390787	0.108915	0.00033322	0.00375939
POLR3K	0.704712	0.196494	0.000335224	0.00377997
MRPL45	0.391106	0.109062	0.00033569	0.00378319
USP27X	-0.534441	0.149043	0.000336029	0.00378498
ZNF620	-0.54832	0.15292	0.000336224	0.00378514
ZMYM1	-0.517175	0.144266	0.000337251	0.00379466
PPP5D1	1.80137	0.502716	0.000339298	0.00381499
C1QBP	0.534752	0.149239	0.000339421	0.00381499
CPS1	-0.434533	0.121296	0.000340406	0.00382296
ZNF335	0.477379	0.133258	0.000340507	0.00382296
ATRN	0.365047	0.101905	0.000340678	0.00382296
ATP5A1	0.402285	0.112311	0.000341127	0.00382596
IGSF10	-0.843497	0.235511	0.00034154	0.00382854
EPS8	-0.572446	0.159851	0.00034212	0.00383299
FHL1	-0.586672	0.16386	0.000343156	0.00384254
CAB39L	0.802117	0.224082	0.000344159	0.00385172
AC092849.1	-1.35787	0.379481	0.000345951	0.00386821
JMJD6	0.607401	0.169755	0.000346104	0.00386821
PNPLA6	0.432197	0.120792	0.000346187	0.00386821
PSD	-0.502119	0.140345	0.000346581	0.00387055
MAGI2-AS3	-0.357409	0.0999282	0.000348011	0.00388446
DPYSL5	-0.552799	0.154568	0.000348334	0.00388599
MT-TF	0.538837	0.150684	0.000348969	0.00389101
PGLS	0.47212	0.132067	0.00035044	0.00390533
GTF2IRD1P1	0.476904	0.133418	0.00035087	0.00390805
AC092718.2	-0.90829	0.254129	0.000351391	0.00391037
TMEM126A	0.664052	0.185796	0.000351452	0.00391037
CUBN	0.997755	0.279176	0.000351667	0.00391069
RASGEF1A	-1.32398	0.370512	0.000352406	0.00391683
BUD13	-0.574119	0.1607	0.000353438	0.00392621
RNF146	-0.346349	0.0969595	0.000354126	0.00393178
UQCC1	0.359775	0.100727	0.000354563	0.00393454
SORBS2	0.453912	0.127092	0.000354893	0.00393612
SLC30A2	-2.35476	0.65954	0.000356558	0.0039499
TSPY26P	-0.555264	0.155526	0.000356652	0.0039499
CASD1	0.393544	0.11023	0.000356701	0.0039499
AL138759.1	-0.855662	0.239687	0.000357094	0.00395217
MARCKSL1	0.454795	0.127448	0.00035905	0.00397172
HSD17B7	0.705091	0.197656	0.000360717	0.00398791
ECEL1	-0.979931	0.27471	0.000360895	0.00398791
ARRB1	0.519309	0.145591	0.000361235	0.00398957
PTDSS1	0.379253	0.106332	0.000361508	0.00399049
NOS1AP	-0.518887	0.145487	0.000361713	0.00399065
SPHKAP	0.658856	0.184752	0.000362238	0.00399433
DESI2	0.354355	0.0993902	0.000363449	0.00400469
CIZ1	-0.381286	0.106946	0.000363559	0.00400469
DDX11	-0.551121	0.154687	0.000366882	0.00403918
STK40	-0.359193	0.100851	0.00036856	0.00405552
GXYLT1	-0.545122	0.153074	0.000369207	0.0040605
MALAT1	-1.12617	0.316251	0.000369436	0.00406089
TMEM131	0.31604	0.0887711	0.000370626	0.00407183
ZDHHC18	-0.37639	0.105794	0.000374047	0.00410727
PCDHA11	0.372349	0.104689	0.000375542	0.00412153
TRIM39-RPP21	-0.508794	0.14306	0.00037581	0.00412231
KCTD12	0.520085	0.146242	0.000376077	0.00412308
PCDH1	-1.61053	0.452898	0.000376455	0.00412507
SLC16A12	-0.533673	0.150113	0.000377782	0.00413745
ABI2	-0.314598	0.0885255	0.000379768	0.00415702
P4HA2-AS1	0.893745	0.251509	0.000380104	0.00415825
PACRG	1.16274	0.327226	0.000380414	0.00415825
CXCL12	-0.491965	0.138454	0.000380475	0.00415825
RABGAP1L	0.379204	0.106776	0.000383213	0.00418599
TMEM47	-0.4059	0.114303	0.000383627	0.00418833
SUV39H1	-0.76069	0.214378	0.000387642	0.00422996
TIAM1	-0.70407	0.198441	0.000388155	0.00423336
MTRNR2L8	-1.13838	0.320866	0.00038839	0.00423372
CENPM	-0.938537	0.264586	0.000389354	0.00424202
ADAM21	1.4377	0.405347	0.00038988	0.00424554
PCCA	0.412241	0.116235	0.000390191	0.00424672
WDR19	0.489686	0.138116	0.000391919	0.00426181
FGFR2	0.460897	0.129998	0.000391984	0.00426181
AC020978.6	0.474765	0.133932	0.000392867	0.00426919
DDB2	0.471637	0.133077	0.000393984	0.00427912
B4GALT3	0.385719	0.10885	0.000394735	0.00428506
ZNF724	-0.695037	0.196159	0.000395244	0.00428835
LINC00963	-0.406971	0.114918	0.000398018	0.00431622
NDUFS3	0.368441	0.104128	0.000402659	0.00436351
SH3BP1	0.486944	0.137623	0.000402796	0.00436351
AFF1	0.283015	0.0799965	0.000403407	0.00436766
PIK3C3	0.412864	0.116705	0.000403681	0.00436766
STX3	-0.342444	0.0968017	0.000403803	0.00436766
MAPK14	0.389437	0.110102	0.000404629	0.00437433
ANP32E	-0.412013	0.11653	0.000406712	0.00439459
YTHDF1	-0.357451	0.101106	0.00040715	0.00439617
TVP23A	0.516936	0.14622	0.000407278	0.00439617
UBR4	0.444111	0.125688	0.000410177	0.00442485
MAFG-AS1	0.927889	0.26261	0.000410357	0.00442485
DDX24	0.326828	0.0925381	0.000412714	0.00444798
OCIAD1	0.355841	0.100767	0.0004135	0.00445416
OTUB2	0.666858	0.188851	0.000413774	0.00445482
KIAA1644	0.853555	0.24175	0.000414399	0.00445925
PCDHA1	0.374378	0.106044	0.000414951	0.0044629
LIMK2	-0.409197	0.115939	0.000416468	0.00447692
HSPD1P11	-0.716505	0.203075	0.000418267	0.00449396
MIR7705	0.772777	0.219104	0.000420316	0.00451341
TGFBR1	0.396218	0.112346	0.00042065	0.00451341
CYP20A1	-0.565137	0.160244	0.000420723	0.00451341
JAK2	-0.554307	0.157183	0.000421093	0.00451506
AL359643.3	1.03077	0.292309	0.000421395	0.00451599
MCM8	-0.56373	0.160002	0.000426265	0.00456585
NDN	0.484394	0.137505	0.00042711	0.00457256
PTS	0.619353	0.175835	0.000427733	0.0045769
CLN3	0.504557	0.143306	0.000430205	0.00460099
MMP25	-1.04771	0.297613	0.000430943	0.00460655
MTUS2	0.603095	0.171362	0.000432492	0.00462074
TMUB2	0.370525	0.105311	0.000434197	0.00463659
TMEM242	-0.479876	0.136435	0.000436066	0.00465418
ARNTL	0.540856	0.15379	0.000436692	0.00465653
AC012085.1	-0.939719	0.267206	0.00043673	0.00465653
CHD1	-0.435905	0.123963	0.000437413	0.00465825
GRAMD4	0.357171	0.101578	0.000437752	0.00465825
NFATC3	0.386371	0.109885	0.000437863	0.00465825
HSPBP1	0.39805	0.113207	0.000437902	0.00465825
DUSP23	0.57738	0.164217	0.000438158	0.00465825
CREB1	-0.378112	0.107543	0.000438225	0.00465825
NQO1	-0.859237	0.24447	0.000440264	0.00467755
SELENOK	0.509704	0.145045	0.000441248	0.00468563
PRR14L	0.4103	0.116786	0.000442622	0.00469784
NUDT2	0.552455	0.157294	0.000444333	0.00471362
MOV10	0.472626	0.134715	0.00045092	0.00478108
AL118558.1	0.307424	0.0876341	0.000451425	0.00478401
AC093797.1	0.484498	0.138189	0.000454809	0.00481621
CLDN1	-0.824368	0.235132	0.000454923	0.00481621
ADORA2B	0.747922	0.213459	0.000458631	0.00485301
TYMSOS	-0.573538	0.163717	0.000459645	0.00486129
KREMEN2	-1.60408	0.458096	0.000462442	0.00488841
EGF	0.375914	0.107399	0.000464998	0.00491184
THNSL1	0.635832	0.181662	0.000465127	0.00491184
ZNF559-ZNF177	0.612575	0.175048	0.000466192	0.00491945
HPX	1.79303	0.512382	0.000466317	0.00491945
CRABP2	-0.616345	0.176136	0.000466565	0.00491958
RRP7BP	-0.604447	0.172757	0.000467305	0.00492491
[truncated: 29,283 more rows]

## Sheet: S4 Table
Supplementary Table 4 - Pathways enriched by genes upregulated at 2 4hpi according to Hallmark (1) pathway analysis
Pathways with pvalue adjusted for multiples comparions (Ajusted pvalue) <0.05 were considered enriched
	HALLMARK ID Pathway	Gene Ratio	pvalue	Adjusted pvalue	Gene ID
1	mTORC1 Signaling	116/200	3.73356e-73	4.59937e-69	ACLY;ACSL3;ACTR2;AK4;ALDOA;ARPC5L;ASNS;ATP6V1D;BCAT1;BHLHE40;BTG2;CANX;CCNG1;CCT6A;CD9;CDC25A;CDKN1A;CORO1A;CTH;CYB5B;CYP51A1;DDIT3;DDIT4;DHCR24;DHCR7;EBP;EDEM1;EEF1E1;EIF2S2;ELOVL5;ELOVL6;ENO1;ERO1A;ETF1;FADS1;FADS2;FDXR;FKBP2;G6PD;GAPDH;GBE1;GLA;GLRX;GMPS;GOT1;GPI;GSR;HMBS;HMGCR;HMGCS1;HPRT1;HSPA9;HSPD1;HSPE1;IDH1;IDI1;IFI30;IFRD1;IMMT;INSIG1;LDHA;LDLR;M6PR;MLLT11;MTHFD2;NAMPT;NFKBIB;NUFIP1;NUP…
2	Interferon Gamma Response	115/200	5.97039e-72	4.90328e-68	ADAR;APOL6;AUTS2;B2M;BATF2;BPGM;BST2;CCL2;CCL5;CD274;CD40;CD74;CDKN1A;CFB;CMPK2;CXCL10;CXCL11;DDX58;DDX60;DHX58;EIF2AK2;EPSTI1;GCH1;HELZ2;HERC6;HLA-A;HLA-B;HLA-G;ICAM1;IFI27;IFI30;IFI35;IFI44;IFI44L;IFIH1;IFIT1;IFIT2;IFIT3;IFITM2;IFITM3;IFNAR2;IL2RB;IL4R;IL6;IRF1;IRF7;IRF8;IRF9;ISG15;ISG20;LAP3;LGALS3BP;LY6E;MT2A;MTHFD2;MVP;MX1;MX2;MYD88;NAMPT;NFKBIA;NLRC5;NOD1;OAS2;OAS3;OASL;OGFR;PARP12;PARP14;P…
3	TNF-alpha Signaling Via NF-kB	106/200	1.62046e-61	3.32708e-58	AREG;B4GALT1;B4GALT5;BCL3;BCL6;BHLHE40;BIRC3;BTG2;BTG3;CCL2;CCL20;CCL4;CCL5;CCNL1;CCRL2;CD83;CDKN1A;CEBPB;CEBPD;CSF1;CXCL10;CXCL11;CXCL2;DDX58;DRAM1;DUSP2;EGR1;EGR2;EGR3;EIF1;ETS2;FOS;FOSB;FOSL1;FOSL2;GADD45A;GCH1;GFPT2;HES1;ICAM1;IER2;IER3;IFIH1;IFIT2;IL1A;IL1B;IL6;IL6ST;INHBA;IRF1;JAG1;JUNB;KLF10;KLF4;KLF9;KYNU;LDLR;LIF;LITAF;MAFF;MAP3K8;MCL1;NAMPT;NFE2L2;NFKB2;NFKBIA;NFKBIE;NINJ1;NR4A1;NR4A3;P…
4	Interferon Alpha Response	70/97	1.92116e-54	2.15153e-51	ADAR;B2M;BATF2;BST2;CCRL2;CD74;CMPK2;CSF1;CXCL10;CXCL11;DDX60;DHX58;EIF2AK2;EPSTI1;GBP2;GMPR;HELZ2;HERC6;HLA-C;IFI27;IFI30;IFI35;IFI44;IFI44L;IFIH1;IFIT2;IFIT3;IFITM1;IFITM2;IFITM3;IL4R;IRF1;IRF7;IRF9;ISG15;ISG20;LAP3;LGALS3BP;LY6E;MX1;NCOA7;OAS1;OASL;OGFR;PARP12;PARP14;PARP9;PLSCR1;PNPT1;PROCR;PSMA3;PSMB8;PSMB9;PSME1;PSME2;RIPK2;RNF31;RSAD2;SAMD9;SAMD9L;SP110;TAP1;TDRD7;TRIM14;TRIM21;TRIM25;TRIM…
5	UV Response Up	66/158	8.69742e-31	8.92862e-29	ABCB1;AGO2;ALAS1;ALDOA;AMD1;AP2S1;AQP3;ARRB2;ASNS;ATP6V1C1;BAK1;BSG;BTG2;BTG3;CA2;CCND3;CCNE1;CDK2;CDKN2B;CEBPG;CHRNA5;CXCL2;CYB5B;CYB5R1;DDX21;ENO2;FEN1;FKBP4;FOS;FOSB;GCH1;GRINA;GRPEL1;HLA-F;HMOX1;HSPA13;ICAM1;IGFBP2;IL6;IL6ST;IRF1;JUNB;LYN;NFKBIA;NR4A1;NUP58;PDAP1;PDLIM3;POLR2H;PPAT;PPIF;PPP1R2;PPT1;PRKACA;PRKCD;RAB27A;RPN1;SIGMAR1;SLC6A8;SOD2;SQSTM1;STIP1;SULT1A1;TAP1;TFRC;TUBA4A
6	Hypoxia	74/200	3.21003e-30	3.07738e-28	AK4;ALDOA;ALDOC;AMPD3;ANGPTL4;BCAN;BHLHE40;CA12;CDKN1A;DDIT3;DDIT4;DTNA;EDN2;EGFR;ENO1;ENO2;ERO1A;ERRFI1;FAM162A;FOS;FOSL2;GALK1;GAPDH;GBE1;GLRX;GPI;GYS1;HK1;HMOX1;HS3ST1;IER3;IL6;INHA;ISG20;JMJD6;KDELR3;KIF5A;LDHA;LOX;MAFF;MIF;MT2A;NEDD4L;NOCT;P4HA2;PDGFB;PDK1;PDK3;PFKL;PFKP;PGF;PGK1;PGM1;PLIN2;PPARGC1A;PRDX5;PYGM;RRAGD;SCARB1;SDC4;SERPINE1;SLC25A1;SLC2A3;SLC6A6;STC2;TES;TGFBI;TIPARP;TNFAIP3;TPD…
7	Inflammatory Response	72/200	1.42927e-28	1.17774e-26	ADRM1;AHR;BST2;BTG2;CCL2;CCL20;CCL5;CCR7;CCRL2;CD40;CD55;CD70;CDKN1A;CSF1;CX3CL1;CXCL10;CXCL11;CXCL8;EBI3;EIF2AK2;FZD5;GCH1;GNA15;GNAI3;HPN;HRH1;ICAM1;IFITM1;IFNAR1;IL1A;IL1B;IL1R1;IL2RB;IL4R;IL6;INHBA;IRAK2;IRF1;IRF7;ITGA5;LDLR;LIF;LY6E;LYN;MET;NAMPT;NFKBIA;NOD2;OSMR;P2RY2;PIK3R5;PVR;RELA;RGS16;RIPK2;SCN1B;SELE;SERPINE1;SGMS2;SLC11A2;SLC31A1;SLC7A1;SLC7A2;SPHK1;TAPBP;TIMP1;TLR3;TNFAIP6;TNFRSF1B;…
8	Glycolysis	71/200	9.23096e-28	7.12954e-26	ABCB6;AGRN;AK4;ALDOA;ANGPTL4;B3GAT3;B4GALT1;B4GALT4;BIK;CACNA1H;CHPF;CHPF2;CTH;DDIT4;EGFR;ELF3;ENO1;ENO2;ERO1A;FAM162A;FKBP4;G6PD;GALE;GALK1;GFPT1;GLRX;GMPPA;GNE;GOT1;GOT2;GYS1;HS6ST2;IDH1;IER3;IL13RA1;ISG20;KDELR3;KIF2A;LDHA;MET;MIF;NANP;NSDHL;P4HA2;PC;PDK3;PFKP;PGAM1;PGK1;PLOD1;PMM2;POLR3K;PPIA;PRPS1;PSMC4;PYGL;QSOX1;RBCK1;RPE;RRAGD;SLC16A3;SLC25A10;SLC25A13;SPAG4;STC2;TGFA;TGFBI;TPI1;TPST1;TXN…
9	p53 Pathway	68/200	2.17911e-25	1.25735e-23	ADA;AEN;BAIAP2;BAK1;BTG2;CCND3;CCNG1;CDK5R1;CDKN1A;CDKN2A;CDKN2B;CGRRF1;CSRNP2;DDIT3;DDIT4;DNTTIP2;DRAM1;EPHA2;EPS8L2;FAM162A;FDXR;FOS;GADD45A;GM2A;HDAC3;HMOX1;HRAS;HSPA4L;IER3;IFI30;IL1A;IRAK1;ITGB4;JAG2;KIF13B;KLF4;LIF;MDM2;MKNK2;NINJ1;OSGIN1;PHLDA3;PITPNC1;PLK3;PMM1;PROCR;RETSAT;RGS16;RHBDF2;RPL36;SAT1;SERTAD3;SFN;SLC19A2;SLC3A2;SLC7A11;SOCS1;SPHK1;STOM;TAP1;TGFA;TGFB1;TM4SF1;TNFSF9;TRAF4;TSPY…
10	Adipogenesis	67/200	1.28816e-24	6.76709e-23	ACADS;ACLY;AIFM1;AK2;ALDOA;ANGPT1;ANGPTL4;APOE;ATL2;BCL6;CHCHD10;CMPK1;COX6A1;COX8A;DHCR7;DHRS7;DLAT;ELOVL6;ESYT1;FAH;GADD45A;GBE1;GHITM;GPAM;GPX4;GRPEL1;HSPB8;IDH1;IDH3A;IFNGR1;IMMT;JAGN1;LIFR;MGLL;MTCH2;NABP1;NKIRAS1;PEX14;PFKL;PGM1;PIM3;PLIN2;POR;PPARG;PPP1R15B;REEP5;REEP6;RETSAT;RIOK3;SCARB1;SDHB;SLC1A5;SLC25A1;SLC25A10;SLC5A6;SNCG;SQOR;STOM;SULT1A1;TANK;TKT;UBC;UBQLN1;UCP2;UQCR11;UQCRC1;YWHAG
11	Estrogen Response Early	65/200	4.20701e-23	1.84833e-21	AQP3;AREG;B4GALT1;BHLHE40;BLVRB;CA12;CALB2;OPN3;CISH;CXCL12;CYP26B1;DHCR7;DHRS3;DYNLT3;EGR3;ELF3;ELOVL5;ENDOD1;FASN;FDFT1;FKBP4;FKBP5;FOS;FRK;GLA;HES1;HR;HSPB8;IL6ST;KLF10;KLF4;KRT18;KRT19;KRT8;MAPT;MUC1;MYBBP1A;NADSYN1;NXT1;P2RY2;PAPSS2;PDLIM3;PMAIP1;PPIF;PTGES;RBBP8;RHOBTB3;RRP12;SCARB1;SCNN1A;SEC14L2;SFN;SLC19A2;SLC1A1;SLC7A2;SLC7A5;STC2;SYBU;SYNGR1;SYT12;TIPARP;TUBB2B;UGCG;WWC1;XBP1
12	Myc Targets V2	34/58	1.31397e-22	5.57206e-21	AIMP2;BYSL;DCTPP1;DDX18;DUSP2;GNL3;GRWD1;HSPD1;HSPE1;IMP4;IPO4;MAP3K6;MRTO4;MYBBP1A;NDUFAF4;NIP7;NOP2;NOP56;PA2G4;PES1;PHB;PPAN;PPRC1;PUS1;RCL1;RRP12;RRP9;SUPV3L1;TBRG4;TFB2M;TMEM97;UTP20;WDR43;WDR74
13	IL2/STAT5/ Signaling	63/199	9.32258e-22	3.61147e-20	ABCB1;AHR;APLP1;BHLHE40;CA2;CCND3;CCNE1;CD83;CDCP1;CISH;CSF1;CTSZ;CXCL10;DHRS3;ECM1;EMP1;ETV4;FAH;FAM126B;FLT3LG;GABARAPL1;GPX4;IFITM3;IFNGR1;IKZF4;IL1RL1;IL2RB;IL4R;IRF8;LIF;LRRC8C;LTB;MAFF;MAP3K8;MUC1;NOP2;PHLDA1;PLIN2;PLSCR1;PNP;POU2F1;PRAF2;PTRH2;PUS1;RGS16;RRAGD;SHE;SLC1A5;SLC2A3;SNX14;SOCS1;SPP1;SPRY4;ST3GAL4;SWAP70;TNFRSF18;TNFRSF1B;TNFRSF21;TNFRSF8;TNFRSF9;TNFSF10;TTC39B;XBP1
14	Unfolded Protein Response	46/113	2.42552e-21	8.9061e-20	ARFGAP1;ASNS;ATF4;BAG3;CCL2;CEBPB;CEBPG;CHAC1;DCP1A;DCP2;DDIT4;DNAJA4;EDEM1;EIF2S1;EIF4A1;EIF4E;EIF4EBP1;EIF4G1;ERO1A;FKBP14;HERPUD1;HSPA9;IFIT1;KDELR3;LSM4;MTHFD2;NABP1;NOP14;NOP56;PDIA5;PSAT1;RRP9;SEC11A;SHC1;SLC7A5;SPCS3;SRPRB;SSR1;STC2;TSPYL2;TUBB2A;VEGFA;WIPI1;XBP1;YIF1A;ZBTB17
15	Apoptosis	55/161	6.30152e-21	2.2307e-19	AIFM3;BCL10;BCL2L2;BIK;BIRC3;BTG2;BTG3;CDK2;CDKN1A;CTH;DDIT3;DFFA;EBP;EGR3;EMP1;ENO2;ETF1;FDXR;GADD45A;GCH1;GNA15;GPX1;GPX4;GSR;HMOX1;IER3;IFITM3;IFNGR1;IL1A;IL1B;IL6;IRF1;ISG20;KRT18;LMNA;MCL1;NEFH;PLAT;PMAIP1;PPT1;PSEN2;RELA;RETSAT;RHOT2;RNASEL;SAT1;SC5D;SLC20A1;SOD2;SQSTM1;TAP1;TIMP1;TNFRSF12A;TNFSF10;TSPO
16	Cholesterol Homeostasis	36/74	3.59762e-20	1.11215e-18	ABCA2;ACAT2;ALDOC;CBS;CD9;CXCL16;CYP51A1;DHCR7;EBP;ERRFI1;FABP5;FADS2;FASN;FBXO6;FDFT1;FDPS;HMGCR;HMGCS1;HSD17B7;IDI1;JAG1;LDLR;MVD;MVK;NSDHL;PCYT2;PDK3;PLSCR1;PPARG;S100A11;SC5D;SCD;SQLE;STARD4;TMEM97;TNFRSF12A
17	Complement	59/200	8.42596e-19	2.19681e-17	ADAM9;APOBEC3G;CA2;CALM1;CASP10;CCL5;CD55;CDK5R1;CEBPB;CFB;CPM;CTSB;CTSH;DGKG;DPP4;ERAP2;F10;GCA;GMFB;GNAI3;HPCAL4;IL6;IRF1;IRF7;ITGAM;KIF2A;KYNU;LAMP2;LAP3;LYN;MAFF;MT3;PDGFB;PDP1;PFN1;PHEX;PIK3R5;PLA2G4A;PLAT;PLSCR1;PRCP;PRDM4;PREP;PRKCD;PSMB9;RNF4;SERPINA1;SERPINE1;SERPING1;SH2B3;SIRT6;TFPI2;TIMP1;TNFAIP3;USP14;USP15;USP8;VCPIP1;XPNPEP1
18	Oxidative Phosphorylation	59/200	8.42596e-19	2.19681e-17	AIFM1;ALAS1;ATP6V0C;ATP6V1C1;ATP6V1D;ATP6V1E1;ATP6V1G1;COX5B;COX6A1;COX6B1;COX7A2L;COX8A;CYCS;DLAT;DLST;ECI1;GOT2;GPI;GPX4;GRPEL1;HCCS;HSPA9;IDH1;IDH3A;IMMT;LDHA;LRPPRC;MAOB;MRPL34;MRPL35;MRPS11;MRPS12;MRPS22;MRPS30;MTRR;NDUFA3;NDUFA6;NDUFA9;NDUFB3;NQO2;OPA1;PDHX;PDP1;POR;RETSAT;RHOT2;SDHB;SLC25A5;SUCLA2;SUPV3L1;TCIRG1;TIMM10;TIMM17A;TIMM50;TIMM8B;TOMM70;UQCR11;UQCRC1;VDAC1
19	Allograft Rejection	58/200	4.04236e-18	9.60421e-17	ABCE1;B2M;BCAT1;BCL10;BCL3;CCL2;CCL4;CCL5;CCND3;CD40;CD74;CDKN2A;CSF1;EGFR;EIF3A;EIF3J;EIF5A;ELF4;GBP2;HLA-A;HLA-DMB;HLA-E;HLA-G;ICAM1;IFNAR2;IFNGR1;IKBKB;IL11;IL16;IL1B;IL27RA;IL2RB;IL4R;IL6;INHBA;IRF7;IRF8;ITK;LIF;LTB;LY75;LYN;MAP3K7;NME1;PRKCG;PSMB10;RIPK2;RPL3L;SOCS1;STAT1;TAP1;TAP2;TAPBP;TGFB1;TIMP1;TLR3;TPD52;TRAF2
20	Estrogen Response Late	57/200	1.89296e-17	4.10191e-16	ALDH3A2;AREG;ASS1;BLVRB;BTG3;CA12;CA2;CD9;OPN3;CISH;CKB;CXCL12;CYP26B1;DHCR7;DUSP2;DYNLT3;EGR3;ELOVL5;FABP5;FDFT1;FKBP4;FKBP5;FOS;FRK;GALE;GJB3;GLA;HOMER2;HPRT1;HR;HSPA4L;HSPB8;IL6ST;ISG20;KLF4;KRT19;LSR;MAPK13;MAPT;NAB2;NXT1;PAPSS2;PDLIM3;PPIF;PTGES;RBBP8;SCARB1;SCNN1A;SERPINA1;SERPINA3;SERPINA5;SFN;SLC7A5;SNX10;TFPI2;XBP1;ZFP36
21	IL6/JAK/STAT3 Signaling	36/87	2.68719e-17	5.76214e-16	A2M;BAK1;CBL;CD9;CSF1;CXCL10;CXCL11;EBI3;HMOX1;IFNAR1;IFNGR1;IL13RA1;IL17RA;IL1B;IL1R1;IL4R;IL6;IL6ST;IRF1;IRF9;LTB;MAP3K8;MYD88;OSMR;PIK3R5;PTPN1;SOCS1;SOCS3;STAM2;STAT1;STAT3;TGFB1;TNFRSF12A;TNFRSF1A;TNFRSF1B;TNFRSF21
22	Xenobiotic Metabolism	56/200	8.65038e-17	1.71877e-15	ABCC3;ABCD2;ALAS1;APOE;ARG2;ASL;BCAT1;BLVRB;CA2;CBR1;CFB;CYP2S1;DHRS7;ELOVL5;EPHA2;ETS2;F10;FAH;GABARAPL1;GCH1;GSR;HMOX1;HPRT1;IDH1;IL1R1;IRF8;KYNU;LONP1;MAN1A1;MPP2;MT2A;NFS1;NINJ1;NPC1;NQO1;PAPSS2;PC;PMM1;POR;PPARD;PROS1;PSMB10;PTGDS;PTGES;PTGR1;PYCR1;RETSAT;SERPINE1;SERTAD1;SHMT2;SLC1A5;SLC6A6;TMEM176B;TMEM97;TNFRSF1A;TPST1
23	Myc Targets V1	53/200	7.11171e-15	1.05949e-13	ABCE1;AIMP2;CANX;CCT2;CDK2;CTPS1;DDX18;DDX21;EIF2S1;EIF2S2;EIF3B;EIF3J;EIF4A1;EIF4E;EIF4H;ETF1;FBL;G3BP1;GLO1;GNL3;GOT2;GSPT1;HPRT1;HSP90AB1;HSPD1;HSPE1;IFRD1;IMPDH2;KPNB1;LDHA;MRPS18B;NME1;NOP56;ORC2;PA2G4;PGK1;PHB;PPIA;PRDX4;PSMA6;PSMB2;PSMB3;PSMC4;PSMD1;PSMD14;RRP9;SNRPA1;SNRPD1;SRPK1;TCP1;TOMM70;VBP1;VDAC1
24	Androgen Response	35/100	3.22469e-14	4.39436e-13	ACSL3;ADRM1;B2M;B4GALT1;CCND3;DHCR24;ELK4;ELL2;ELOVL5;FADS1;FKBP5;GNAI3;GSR;HMGCR;HMGCS1;HOMER2;IDI1;INSIG1;KRT19;KRT8;LIFR;LMAN1;MAK;PA2G4;PGM3;RPS6KA3;RRP12;SAT1;SCD;SEC24D;SPCS3;SRP19;TPD52;VAPA;ZBTB10
25	KRAS Signaling Up	47/200	2.39672e-11	2.05679e-10	ABCB1;ANGPTL4;AVL9;BIRC3;BPGM;CA2;CBL;CCL20;CFB;CXCL10;DOCK2;EMP1;EPHB2;ERO1A;ETV4;ETV5;GFPT2;GLRX;GPNMB;HKDC1;IGF2;IL1B;INHBA;IRF8;KIF5C;KLF4;LIF;MMD;MMP11;PLAT;PRELID3B;PSMB8;PTGS2;RGS16;SCG5;SCN1B;SERPINA3;SPP1;TFPI;TMEM158;TMEM176A;TMEM176B;TNFAIP3;TNFRSF1B;TOR1AIP2;USP12;YRDC
26	Reactive Oxygen Species Pathway	20/49	4.1218e-10	2.89242e-09	EGLN2;FTL;G6PD;GCLM;GLRX;GLRX2;GPX4;GSR;HMOX2;JUNB;NDUFA6;NQO1;PFKP;PRDX4;SBNO2;SCAF4;SOD2;SRXN1;TXN;TXNRD1
27	Peroxisome	30/104	5.06637e-10	3.51323e-09	ABCB1;ABCB9;ABCD2;ACSL1;ACSL4;ALDH1A1;BCL10;CDK7;CRABP2;CTPS1;DHCR24;DHRS3;ELOVL5;FADS1;FDPS;HRAS;HSD3B7;IDH1;IDI1;MVP;NUDT19;PEX13;PEX14;PRDX5;RDH11;RETSAT;SLC25A17;SLC25A19;SOD2;TSPO
28	PI3K/AKT/mTOR Signaling	29/105	2.97943e-09	1.82152e-08	ACTR2;ARF1;ARHGDIA;ARPC3;CDK2;CDKN1A;CLTC;DDIT3;EGFR;EIF4E;GNGT1;HRAS;MAP3K7;MKNK2;MYD88;NFKBIB;NOD1;PDK1;PFN1;PPP2R1B;RIT1;RPS6KA1;RPS6KA3;SFN;SQSTM1;TBK1;TNFRSF1A;TRAF2;UBE2D3
29	Fatty Acid Metabolism	37/158	3.35367e-09	1.99199e-08	ACADS;ACAT2;ACSL1;ACSL4;ALAD;ALDH1A1;ALDH3A2;ALDOA;AOC3;CA2;CBR1;CPOX;DHCR24;DLST;ECI1;ELOVL5;ENO2;FASN;GABARAPL1;HCCS;HMGCS1;HSD17B7;IDH1;IDI1;LDHA;LGALS1;MGLL;MIF;NSDHL;PSME1;RDH11;REEP6;RETSAT;SUCLA2;TP53INP2;UBE2L6;XIST
30	Protein Secretion	27/96	6.70948e-09	3.85334e-08	AP2S1;AP3B1;ARCN1;ARF1;CD63;CLCN3;CLTC;COPB1;EGFR;GLA;KRT18;LAMP2;LMAN1;M6PR;NAPG;PPT1;RAB5A;RPS6KA3;SCAMP3;SCRN1;SEC24D;SGMS1;STAM;TMED2;TMX1;TPD52;ZW10
31	Epithelial Mesenchymal Transition	42/200	9.84642e-09	5.36242e-08	APLP1;AREG;CALU;CDH6;COL11A1;COL5A3;COLGALT1;CXCL12;CXCL8;ECM1;ENO2;FOXC2;FSTL3;GADD45A;GLIPR1;IGFBP2;IL6;INHBA;ITGA5;LGALS1;LOX;LOXL1;PDLIM4;PLOD1;PLOD3;PVR;QSOX1;SAT1;SDC4;SERPINE1;SLC6A8;SPP1;TFPI2;TGFB1;TGFBI;THBS1;TIMP1;TNC;TNFAIP3;TNFRSF11B;TNFRSF12A;VEGFA
32	Heme Metabolism	42/200	9.84642e-09	5.36242e-08	ABCB6;ADD2;ADIPOR1;ALAD;AQP3;ASNS;ATG4A;BLVRB;BPGM;BSG;BTG2;CA2;CAST;CCND3;CLCN3;CPOX;CTSB;E2F2;ELL2;ENDOD1;EPB41;GCLM;GMPS;HBD;HMBS;HTATIP2;KEL;LAMP2;LMO2;OPTN;P4HA2;PC;RCL1;RIOK3;RNF19A;SLC11A2;SLC25A38;SLC6A8;SLC7A11;TFRC;UCP2;USP15
33	Apical Junction	41/200	3.00919e-08	1.50052e-07	ADAM15;ADAM9;AMIGO2;ARPC2;B4GALT1;BAIAP2;CALB2;CAP1;CD274;CD276;CDH6;CDK8;CLDN19;CLDN4;CLDN6;CX3CL1;DHX16;EGFR;GRB7;HRAS;ICAM1;ICAM5;IKBKG;INSIG1;ITGA3;ITGB4;MAPK13;MPZL1;MVD;NFASC;NLGN2;PFN1;RAC2;RHOF;RRAS;SHC1;SKAP2;TAOK2;TGFBI;TNFRSF11B;TUBG1
34	E2F Targets	38/200	7.1672e-07	2.80294e-06	AK2;CCNE1;CDC25A;CDKN1A;CDKN2A;CHEK2;CNOT9;CTPS1;DCK;DCLRE1B;DCTPP1;DONSON;EED;EIF2S1;GSPT1;HMGA1;IPO7;LYAR;MTHFD2;NME1;NOP56;NUP153;NUP205;ORC2;ORC6;PA2G4;PAICS;PHF5A;POLD3;POP7;PRDX4;PRPS1;PSMC3IP;SNRPB;TBRG4;TFRC;TUBG1;ZW10
35	DNA Repair	28/150	2.74279e-05	7.99538e-05	ADA;ADRM1;BOLA2;CLP1;CMPK2;DAD1;EDF1;FEN1;GPX4;GUK1;HPRT1;IMPDH2;NFX1;NME1;NME4;NT5C;NT5C3A;PNP;POLD3;POLR1C;POLR2H;RRM2B;SMAD5;SNAPC5;STX3;TAF13;TMED2;UPF3B
36	Coagulation	26/138	4.4265e-05	0.000123511	A2M;ADAM9;ARF4;CD9;CFB;CFI;CTSB;CTSH;DPP4;F10;F12;GDA;HPN;LAMP2;MAFF;MMP11;PDGFB;PLAT;PREP;PROS1;SERPINA1;SERPINE1;SERPING1;TFPI2;THBS1;TIMP1
37	Myogenesis	33/200	7.49292e-05	0.000199234	ACSL1;AGRN;BDKRB2;BHLHE40;CACNA1H;CDKN1A;CHRNB1;CKB;CKMT2;CSRP3;DES;DTNA;FDPS;HSPB8;IFRD1;ITGB4;KLF5;LPIN1;MEF2C;NQO1;PC;PSEN2;PTP4A3;PVALB;PYGM;RIT1;SCD;SLC6A8;SOD3;SPHK1;STC2;TGFB1;TNNT3
38	Bile Acid Metabolism	22/112	8.72238e-05	0.000229131	ABCA2;ABCD2;ABCG4;ACSL1;ALDH1A1;DHCR24;FADS1;FADS2;FDXR;GCLM;HSD3B7;IDH1;IDI1;NPC1;OPTN;PECR;PEX13;PNPLA8;PRDX5;RBP1;RETSAT;SLC22A18
39	TGF-beta Signaling	13/54	0.000303588	0.000719282	ACVR1;FKBP1A;ID1;JUNB;KLF10;MAP3K7;SERPINE1;SKIL;SLC20A1;SMURF1;TGFB1;THBS1;UBE2D3
40	KRAS Signaling Down	29/200	0.0016739	0.0033924	ABCG4;AKR1B10;ALOX12B;ARHGDIG;BTG2;CCDC106;CDH16;DLK2;EDN2;GPR19;GPR3;GPRC5C;IFI44L;IGFBP2;KCNN1;LFNG;MX1;MYO15A;NPHS1;RSAD2;SKIL;SLC25A23;SLC6A14;SNCB;SPTBN2;SYNPO;UPK3B;YBX2;ZC2HC1C
41	Hedgehog Signaling	19/36	0.00189891	0.00379474	ADGRG1;CDK5R1;ETS2;GLI1;HEY1;L1CAM;PML;TLE3;VEGFA
42	Notch Signaling	18/32	0.00335723	0.00636028	DTX2;FZD5;HES1;JAG1;LFNG;PPARD;PSEN2;PSENEN
43	Angiogenesis	18/36	0.00722556	0.0126294	JAG1;JAG2;SERPINA5;SLCO2A1;SPP1;TIMP1;TNFRSF21;VEGFA
44	Mitotic Spindle	26/199	0.0110024	0.0183756	AKAP13;ARF6;ARHGAP4;ARHGAP5;ARHGDIA;ARHGEF3;ARL8A;CDC42EP1;CDC42EP2;CDC42EP4;CSNK1D;DOCK2;ECT2;EPB41;FGD6;KIF3B;LRPPRC;MAP1S;MID1IP1;PPP4R2;RHOF;RHOT2;SSH2;SYNPO;TAOK2;TUBA4A
45	UV Response Down	19/144	0.0244098	0.0373777	ARHGEF9;BHLHE40;COL11A1;EFEMP1;ID1;INSIG1;LDLR;MET;MGLL;PEX14;PPARG;PRDM2;RND3;RUNX1;SERPINE1;SLC22A18;SLC7A1;SYNJ2;TFPI
Reference:
(1)Liberzon et al., 2015, Cell Systems 1, 417–425 December 23, 2015

## Sheet: S5 Table
Supplementary Table 5 - Pathways enriched by genes upregulated at 48 hpi according to Hallmark (1) pathway analysis
Pathways with pvalue adjusted for multiples comparions (Ajusted pvalue) <0.05 were considered enriched
	HALLMARK ID Pathway	Gene Ratio	pvalue	Adjusted pvalue	Gene ID
1	mTORC1 Signaling	130/200	1.66521e-80	2.5765e-77	ACACA;ACLY;ACSL3;ACTR2;ACTR3;ADIPOR2;AK4;ALDOA;ARPC5L;ATP6V1D;BCAT1;BHLHE40;BTG2;CACYBP;CANX;CCNG1;CCT6A;CD9;CDKN1A;COPS5;CTH;CTSC;CYB5B;CYP51A1;DDIT3;DDIT4;DDX39A;DHCR24;DHCR7;EBP;EDEM1;EEF1E1;EGLN3;EIF2S2;ELOVL5;ELOVL6;ENO1;ERO1A;ETF1;FADS1;FADS2;FDXR;FKBP2;G6PD;GAPDH;GBE1;GGA2;GLA;GLRX;GOT1;GPI;GSR;HK2;HMBS;HMGCR;HMGCS1;HPRT1;HSPA4;HSPA9;HSPD1;HSPE1;IDH1;IDI1;IFI30;IMMT;INSIG1;LDHA;LDLR;LGMN;M…
2	Oxidative Phosphorylation	127/200	8.12296e-77	1.05838e-73	ACAA1;ACADSB;ACAT1;ACO2;AIFM1;ALAS1;ATP1B1;ATP6AP1;ATP6V0B;ATP6V0C;ATP6V0E1;ATP6V1C1;ATP6V1D;ATP6V1E1;ATP6V1F;ATP6V1G1;ATP6V1H;BAX;BCKDHA;CASP7;COX10;COX15;COX4I1;COX5A;COX5B;COX6A1;COX6B1;COX6C;COX7A2;COX7A2L;COX7B;COX7C;COX8A;CS;CYC1;CYCS;DLAT;ECHS1;ECI1;ETFDH;FDX1;FXN;GPI;GPX4;GRPEL1;HADHA;HADHB;HCCS;HSD17B10;HSPA9;IDH1;IDH3A;IMMT;ISCA1;ISCU;LDHA;LDHB;LRPPRC;MDH1;MDH2;MPC1;MRPL15;MRPL34;MRPL35…
3	Interferon Gamma Response	125/200	2.09554e-74	2.47034e-71	ADAR;APOL6;B2M;BATF2;BPGM;BST2;C1R;CASP7;CCL2;CCL5;CD274;CD40;CDKN1A;CFB;CMPK2;CMTR1;CXCL10;CXCL11;DDX58;DDX60;DHX58;EIF2AK2;EPSTI1;FAS;GBP4;GCH1;HELZ2;HERC6;HLA-A;HLA-B;HLA-DRB1;HLA-G;ICAM1;IFI27;IFI30;IFI35;IFI44;IFI44L;IFIH1;IFIT1;IFIT2;IFIT3;IFITM2;IFITM3;IL15;IL15RA;IL2RB;IL4R;IL6;IRF1;IRF2;IRF7;IRF8;IRF9;ISG15;ISG20;LAP3;LGALS3BP;LY6E;LYSMD2;MVP;MX1;MX2;MYD88;NAMPT;NFKBIA;NLRC5;NMI;NOD1;OAS…
4	Interferon Alpha Response	81/97	2.03188e-65	1.57192e-62	ADAR;B2M;BATF2;BST2;CMPK2;CMTR1;CNP;CSF1;CXCL10;CXCL11;DDX60;DHX58;EIF2AK2;ELF1;EPSTI1;GBP2;GBP4;GMPR;HELZ2;HERC6;HLA-C;IFI27;IFI30;IFI35;IFI44;IFI44L;IFIH1;IFIT2;IFIT3;IFITM1;IFITM2;IFITM3;IL15;IL4R;IRF1;IRF2;IRF7;IRF9;ISG15;ISG20;LAMP3;LAP3;LGALS3BP;LY6E;MOV10;MVB12A;MX1;NCOA7;NMI;OAS1;OASL;OGFR;PARP12;PARP14;PARP9;PLSCR1;PNPT1;PROCR;PSMA3;PSMB8;PSMB9;PSME1;PSME2;RIPK2;RNF31;RSAD2;RTP4;SAMD9;SA…
5	Adipogenesis	94/200	1.22949e-41	2.08475e-39	ABCB8;ACADS;ACLY;ACO2;ADIPOR2;AIFM1;AK2;ALDOA;ANGPT1;ANGPTL4;APOE;ATL2;ATP1B3;BCKDHA;BCL2L13;BCL6;C3;CHCHD10;CMBL;CMPK1;COX6A1;COX7B;COX8A;CRAT;CS;CYC1;DBT;DDT;DGAT1;DHCR7;DHRS7B;DLAT;DNAJB9;ECHS1;ELOVL6;ESRRA;ESYT1;FAH;GADD45A;GBE1;GHITM;GPX3;GPX4;GRPEL1;HIBCH;HSPB8;IDH1;IDH3A;IFNGR1;IMMT;JAGN1;LPCAT3;MDH2;ME1;MGLL;MRPL15;MTCH2;NABP1;NDUFAB1;NDUFS3;NKIRAS1;PDCD4;PFKFB3;PGM1;PIM3;POR;PPP1R15B;PRE…
6	TNF-alpha Signaling Via NF-kB	94/200	1.22949e-41	2.08475e-39	ATP2B1;B4GALT1;B4GALT5;BCL3;BCL6;BHLHE40;BIRC3;BTG2;CCL2;CCL4;CCL5;CCNL1;CDKN1A;CEBPB;CEBPD;CSF1;CXCL10;CXCL11;CXCL2;CXCL6;DDX58;DNAJB4;DRAM1;DUSP2;EIF1;ETS2;F2RL1;FOS;FOSB;FOSL1;FOSL2;FUT4;GADD45A;GCH1;GFPT2;ICAM1;IER5;IFIH1;IFIT2;IL15RA;IL1A;IL1B;IL23A;IL6;IL6ST;IRF1;JUNB;KDM6B;KLF4;KLF9;KYNU;LDLR;LIF;MAFF;MAP3K8;NAMPT;NFIL3;NFKB2;NFKBIA;NFKBIE;NINJ1;NR4A1;NR4A2;NR4A3;PANX1;PER1;PFKFB3;PHLDA1;P…
7	Myc Targets V1	92/200	8.18728e-40	1.14511e-37	ABCE1;ACP1;AIMP2;C1QBP;CANX;CCT2;CCT3;CCT4;CCT5;COPS5;COX5A;CYC1;DDX18;DDX21;DHX15;EEF1B2;EIF2S1;EIF2S2;EIF3B;EIF3D;EIF4A1;EIF4E;EIF4H;ETF1;EXOSC7;FAM120A;FBL;G3BP1;GLO1;GNL3;GSPT1;HNRNPC;HPRT1;HSP90AB1;HSPD1;HSPE1;KPNB1;LDHA;MRPS18B;NDUFAB1;NHP2;NME1;NOP16;NPM1;ORC2;PCBP1;PGK1;PHB;PHB2;PPIA;PRDX4;PSMA2;PSMA6;PSMA7;PSMB2;PSMB3;PSMC4;PSMC6;PSMD1;PSMD14;PSMD7;PSMD8;PTGES3;PWP1;RACK1;RPL6;RPLP0;RPS1…
8	p53 Pathway	90/200	5.02785e-38	5.8712e-36	ABCC5;ADA;AEN;BAK1;BAX;BLCAP;BTG2;CCND3;CCNG1;CCNK;CD82;CDK5R1;CDKN1A;CDKN2A;COQ8A;DCXR;DDB2;DDIT3;DDIT4;DEF6;DRAM1;EPHA2;EPS8L2;FAM162A;FAS;FDXR;FOS;GADD45A;GLS2;GM2A;HDAC3;HINT1;HMOX1;HRAS;HSPA4L;IER5;IFI30;IL1A;IP6K2;IRAK1;ISCU;ITGB4;JAG2;KLF4;LDHB;LIF;MAPKAPK3;MDM2;NDRG1;NHLH2;NINJ1;NOTCH1;OSGIN1;PHLDA3;PITPNC1;PLK3;PMM1;POLH;PPM1D;PROCR;RACK1;RALGDS;RETSAT;RGS16;RHBDF2;RNF19B;RPL36;RPS12;RPS…
9	Hypoxia	85/200	1.0406e-33	7.9265e-32	ADM;ADORA2B;AK4;ALDOA;ALDOC;AMPD3;ANGPTL4;ANKZF1;ATP7A;BHLHE40;BNIP3L;CDKN1A;CP;DDIT3;DDIT4;DTNA;EDN2;ENO1;ENO2;ERO1A;FAM162A;FOS;FOSL2;GALK1;GAPDH;GBE1;GLRX;GPI;GYS1;HK1;HK2;HMOX1;HS3ST1;IDS;IL6;ILVBL;ISG20;JMJD6;KDM3A;KIF5A;KLF7;LDHA;LOX;MAFF;MIF;MXI1;NDRG1;NEDD4L;NFIL3;NOCT;P4HA1;P4HA2;PDGFB;PDK1;PDK3;PFKFB3;PFKP;PGF;PGK1;PGM1;PPARGC1A;PRDX5;PYGM;RBPJ;RORA;RRAGD;SAP30;SCARB1;SIAH2;SLC25A1;SLC2…
10	Glycolysis	83/200	4.80097e-32	3.20358e-30	ABCB6;ADORA2B;AGRN;AK4;AKR1A1;ALDOA;ALG1;ANG;ANGPTL4;ANKZF1;B3GAT3;B4GALT1;B4GALT4;BIK;CHST12;COPB2;CTH;DDIT4;EGLN3;ELF3;ENO1;ENO2;ERO1A;FAM162A;FKBP4;G6PD;GALE;GALK1;GALK2;GFPT1;GLRX;GNE;GOT1;GYS1;HK2;IDH1;IL13RA1;ISG20;LDHA;MDH1;MDH2;ME1;ME2;MET;MIF;MXI1;NANP;NSDHL;NT5E;P4HA1;P4HA2;PC;PDK3;PFKP;PGAM1;PGK1;PGLS;PKM;PLOD1;PLOD2;PMM2;POLR3K;PPIA;PRPS1;PSMC4;PYGL;RBCK1;RPE;RRAGD;SAP30;SLC16A3;SLC25…
11	UV Response Up	69/158	1.65451e-28	7.67024e-27	ABCB1;ACAA1;AGO2;ALAS1;ALDOA;AMD1;AQP3;ARRB2;ATP6V1C1;ATP6V1F;BAK1;BSG;BTG2;CA2;CCND3;CLCN2;CNP;CXCL2;CYB5B;DDX21;DGAT1;DNAJA1;DNAJB1;E2F5;ENO2;EPCAM;FGF18;FKBP4;FOS;FOSB;GCH1;GPX3;GRINA;GRPEL1;HLA-F;HMOX1;ICAM1;IGFBP2;IL6;IL6ST;IRF1;JUNB;LYN;MAPK8IP2;MGAT1;MSX1;NFKBIA;NR4A1;NUP58;ONECUT1;PDAP1;POLR2H;PPAT;PPIF;PPT1;PRKCD;RAB27A;RET;RPN1;SIGMAR1;SLC25A4;SLC6A8;SOD2;SPR;STIP1;TAP1;TFRC;TUBA4A;YKT6
12	Fatty Acid Metabolism	63/158	1.51161e-23	4.32795e-22	ACAA1;ACADS;ACAT2;ACO2;ACSS1;ADIPOR2;ADSL;ALAD;ALDH1A1;ALDOA;AOC3;CA2;CBR1;CBR3;CPOX;CRAT;CRYZ;DHCR24;ECHS1;ECI1;ECI2;ELOVL5;ENO2;ETFDH;FASN;GABARAPL1;GCDH;GPD1;HADHB;HCCS;HIBCH;HMGCS1;HSD17B10;HSD17B7;HSP90AA1;HSPH1;IDH1;IDI1;LDHA;MDH1;MDH2;ME1;MGLL;MIF;NSDHL;NTHL1;OSTC;PDHA1;PPARA;PRDX6;PSME1;PTS;RAP1GDS1;RDH11;REEP6;RETSAT;SDHA;SDHD;SMS;SUCLA2;SUCLG1;UBE2L6;XIST
13	Apoptosis	63/161	5.02205e-23	1.37377e-21	BAX;BCAP31;BCL10;BIK;BIRC3;BNIP3L;BTG2;CASP7;CASP9;CDKN1A;CTH;DAP3;DDIT3;DFFA;DIABLO;DNAJA1;DNAJC3;EBP;EMP1;ENO2;ETF1;FAS;FDXR;GADD45A;GCH1;GNA15;GPX1;GPX3;GPX4;GSR;GUCY2D;HMOX1;IFITM3;IFNB1;IFNGR1;IGF2R;IL1A;IL1B;IL6;IRF1;ISG20;LMNA;MADD;NEFH;PDCD4;PLAT;PMAIP1;PPP2R5B;PPT1;PSEN2;RELA;RETSAT;RNASEL;SLC20A1;SOD1;SOD2;TAP1;TGFBR3;TIMP1;TNFSF10;TSPO;VDAC2;XIAP
14	Estrogen Response Early	70/200	4.0678e-22	9.66433e-21	ADCY1;ADCY9;AFF1;AKAP1;ALDH3B1;AQP3;ARL3;B4GALT1;BAG1;BHLHE40;BLVRB;CALB2;CHPT1;CISH;CYP26B1;DHCR7;DHRS3;ELF1;ELF3;ELOVL5;ENDOD1;ESRP2;FASN;FDFT1;FKBP4;FKBP5;FOS;FRK;GLA;HSPB8;IL6ST;KDM4B;KLF4;KRT15;KRT19;MICB;MREG;MUC1;MYBBP1A;NADSYN1;NAV2;P2RY2;PAPSS2;PEX11A;PMAIP1;PPIF;PTGES;RET;RPS6KA2;RRP12;SCARB1;SCNN1A;SEC14L2;SFN;SIAH2;SLC19A2;SLC1A1;SLC2A1;SLC39A6;SLC7A2;STC2;TBC1D30;TGIF2;TOB1;TSKU;TUBB…
15	Inflammatory Response	70/200	4.0678e-22	9.66433e-21	ADM;ADORA2B;ATP2B1;BEST1;BST2;BTG2;C3AR1;CCL2;CCL5;CD40;CD55;CD70;CD82;CDKN1A;CSF1;CXCL10;CXCL11;CXCL6;CXCL8;EBI3;EIF2AK2;GCH1;GNA15;GNAI3;HPN;ICAM1;IFITM1;IL15;IL15RA;IL1A;IL1B;IL1R1;IL2RB;IL4R;IL6;IRF1;IRF7;ITGA5;LAMP3;LDLR;LIF;LY6E;LYN;MET;NAMPT;NFKBIA;NMI;NOD2;OSMR;P2RY2;PTAFR;PTGIR;PVR;RELA;RGS16;RIPK2;RTP4;SCN1B;SELENOS;SLC11A2;SLC31A1;SLC7A2;SPHK1;SRI;TAPBP;TIMP1;TLR3;TNFRSF9;TNFSF10;TNFSF9
16	Protein Secretion	46/96	1.4882e-21	3.35231e-20	AP2B1;AP2M1;AP3B1;ARCN1;ARF1;ARFGEF2;ATP6V1H;ATP7A;BNIP3;CD63;CLCN3;CLTA;CLTC;COPB1;COPB2;CTSC;ERGIC3;GLA;GOSR2;IGF2R;LAMP2;LMAN1;M6PR;NAPA;NAPG;PPT1;RAB14;RAB22A;RAB2A;RAB9A;RER1;SCAMP1;SCAMP3;SCRN1;SEC24D;SEC31A;SOD1;STAM;TMED10;TMED2;TMX1;TPD52;TSG101;TSPAN8;USO1;YKT6
17	Complement	69/200	2.03099e-21	4.41432e-20	ADAM9;ANG;APOBEC3F;APOBEC3G;ATOX1;C1R;C3;CA2;CASP7;CASP9;CCL5;CD46;CD55;CDK5R1;CEBPB;CFB;CP;CPM;CTSB;CTSC;CTSH;DGKG;DPP4;ERAP2;FDX1;GCA;GNAI3;GRB2;HSPA1A;IL6;IRF1;IRF2;IRF7;KCNIP3;KYNU;L3MBTL4;LAMP2;LAP3;LGMN;LIPA;LYN;MAFF;ME1;MSRB1;MT3;PDGFB;PDP1;PFN1;PLA2G4A;PLAT;PLSCR1;PRCP;PREP;PRKCD;PSMB9;RNF4;S100A13;SERPINA1;SERPING1;SH2B3;SIRT6;STX4;TFPI2;TIMP1;TNFAIP3;USP14;USP15;USP8;VCPIP1
18	Myc Targets V2	35/58	4.40028e-21	9.35854e-20	AIMP2;BYSL;DCTPP1;DDX18;DUSP2;EXOSC5;FARSA;GNL3;GRWD1;HK2;HSPD1;HSPE1;IMP4;IPO4;MPHOSPH10;MYBBP1A;NDUFAF4;NOP16;NOP2;NPM1;PES1;PHB;PPAN;RABEPK;RCL1;RRP12;RRP9;SRM;SUPV3L1;TBRG4;TFB2M;TMEM97;UTP20;WDR43;WDR74
19	Unfolded Protein Response	49/113	1.64289e-20	3.23817e-19	ALDH18A1;ATP6V0D1;BAG3;CCL2;CEBPB;DCP1A;DDIT4;DDX10;DNAJA4;DNAJB9;DNAJC3;EDEM1;EIF2S1;EIF4A1;EIF4A3;EIF4E;EIF4EBP1;EIF4G1;ERO1A;EXOSC4;EXOSC5;FKBP14;GOSR2;HERPUD1;HSPA9;HYOU1;IFIT1;IMP3;LSM4;NABP1;NHP2;NOP14;NPM1;PDIA5;PREB;RRP9;SEC11A;SEC31A;SHC1;SPCS1;SRPRB;SSR1;STC2;TATDN2;TUBB2A;VEGFA;WIPI1;XBP1;YIF1A
20	Xenobiotic Metabolism	66/200	2.21274e-19	3.70376e-18	ABCC2;ABCC3;ABHD6;ACO2;ACP1;AHCY;ALAS1;APOE;ARG2;ASL;BCAT1;BLVRB;CA2;CBR1;CFB;CNDP2;CROT;CYP2E1;DCXR;DDT;ELOVL5;ENTPD5;EPHA2;ETFDH;ETS2;FAH;FAS;GABARAPL1;GART;GCH1;GSR;GSTM4;HMOX1;HPRT1;IDH1;IL1R1;IRF8;KYNU;LONP1;MAN1A1;MCCC2;MTHFD1;NFS1;NINJ1;NPC1;PAPSS2;PC;PMM1;POR;PPARD;PROS1;PSMB10;PTGDS;PTGES;PTGES3;PTS;PYCR1;RETSAT;SERTAD1;SHMT2;SLC1A5;SLC6A6;SSR3;TMEM176B;TMEM97;TNFRSF1A
21	Cholesterol Homeostasis	36/74	1.8609e-17	2.55085e-16	ACAT2;ACSS2;ALDOC;CBS;CD9;CXCL16;CYP51A1;DHCR7;EBP;FADS2;FASN;FBXO6;FDFT1;FDPS;GLDC;HMGCR;HMGCS1;HSD17B7;IDI1;LDLR;LGMN;LSS;MVD;MVK;NFIL3;NSDHL;PCYT2;PDK3;PLSCR1;PMVK;S100A11;SCD;SQLE;STARD4;TM7SF2;TMEM97
22	IL2/STAT5 Signaling	61/199	2.68523e-16	3.16551e-15	ABCB1;AHCY;ANXA4;APLP1;BHLHE40;CA2;CCND3;CISH;CSF1;CXCL10;CYFIP1;DHRS3;ECM1;EMP1;ETV4;FAH;GABARAPL1;GBP4;GPX4;HK2;IFITM3;IFNGR1;IGF2R;IL1RL1;IL2RB;IL4R;IRF8;LIF;MAFF;MAP3K8;MUC1;MYO1E;NDRG1;NFIL3;NOP2;NT5E;P4HA1;PDCD2L;PHLDA1;PLSCR1;PNP;PRAF2;PTRH2;RGS16;RORA;RRAGD;SCN9A;SHE;SLC1A5;SLC2A3;SLC39A8;SNX14;SOCS1;SPP1;SPRED2;ST3GAL4;TNFRSF21;TNFRSF9;TNFSF10;TTC39B;XBP1
23	Reactive Oxygen Species Pathway	26/49	3.66361e-14	3.25894e-13	ABCC1;ATOX1;CDKN2D;ERCC2;G6PD;GLRX;GPX3;GPX4;GSR;HMOX2;JUNB;NDUFA6;NDUFB4;NDUFS2;OXSR1;PFKP;PRDX2;PRDX4;PRDX6;SBNO2;SELENOS;SOD1;SOD2;SRXN1;TXN;TXNRD1
24	Androgen Response	38/100	5.39062e-14	4.71389e-13	ABCC4;ACSL3;AKT1;B2M;B4GALT1;CCND3;DBI;DHCR24;DNAJB9;ELL2;ELOVL5;FADS1;FKBP5;GNAI3;GPD1L;GSR;HERC3;HMGCR;HMGCS1;IDI1;INSIG1;KRT19;LMAN1;MAF;MAK;NDRG1;NGLY1;PMEPA1;RRP12;SCD;SEC24D;SMS;SRP19;TMPRSS2;TPD52;TSC22D1;UAP1;VAPA
25	Allograft Rejection	56/200	3.07277e-13	2.40119e-12	ABCE1;AKT1;B2M;BCAT1;BCL10;BCL3;CCL2;CCL4;CCL5;CCND3;CD4;CD40;CDKN2A;CSF1;EIF3D;EIF5A;FAS;GBP2;HLA-A;HLA-DMB;HLA-DOB;HLA-E;HLA-G;ICAM1;IFNGR1;IL11;IL15;IL16;IL1B;IL2RB;IL4R;IL6;IRF7;IRF8;LIF;LY75;LYN;MRPL3;MTIF2;NCK1;NME1;NPM1;PSMB10;RIPK2;RPL39;RPL3L;RPL9;RPS19;SOCS1;STAT1;TAP1;TAP2;TAPBP;TIMP1;TLR3;TPD52
26	PI3K/AKT/mTOR Signaling	37/105	1.70717e-12	1.21201e-11	ACACA;ACTR2;ACTR3;AKT1;AKT1S1;AP2M1;ARF1;ARPC3;CAB39;CDKN1A;CLTC;CSNK2B;DDIT3;ECSIT;EIF4E;GRB2;HRAS;MKNK1;MYD88;NCK1;NFKBIB;NOD1;PDK1;PFN1;PIN1;PPP2R1B;PRKAG1;RALB;RPS6KA1;SFN;SLC2A1;SMAD2;STAT2;TBK1;TNFRSF1A;UBE2D3;YWHAB
27	Heme Metabolism	54/200	3.90214e-12	2.61863e-11	ABCB6;ADIPOR1;AGPAT4;ALAD;AQP3;ATG4A;ATP6V0A1;BLVRB;BNIP3L;BPGM;BSG;BTG2;C3;CA2;CAST;CCND3;CDR2;CLCN3;CPOX;CTSB;DCAF11;EIF2AK1;ELL2;ENDOD1;EPB41;GAPVD1;GDE1;GLRX5;GYPC;HBD;HMBS;HTATIP2;IGSF3;ISCA1;LAMP2;LRP10;MARK3;MXI1;NARF;OPTN;P4HA2;PC;PGLS;PPP2R5B;PRDX2;RCL1;RIOK3;SLC11A2;SLC25A38;SLC2A1;SLC6A8;TFRC;UBAC1;USP15
28	IL6/JAK/STAT3 Signaling	32/87	1.42601e-11	8.83884e-11	A2M;BAK1;CD9;CSF1;CXCL10;CXCL11;EBI3;FAS;GRB2;HMOX1;IFNGR1;IL13RA1;IL15RA;IL17RA;IL1B;IL1R1;IL4R;IL6;IL6ST;IRF1;IRF9;MAP3K8;MYD88;OSMR;SOCS1;SOCS3;STAT1;STAT2;STAT3;TNFRSF1A;TNFRSF21;TYK2
29	KRAS Signaling Up	51/200	1.46279e-10	7.88434e-10	ABCB1;ANGPTL4;ANXA10;AVL9;BIRC3;BPGM;BTC;C3AR1;CA2;CFB;CROT;CXCL10;DOCK2;EMP1;EPHB2;ERO1A;ETV1;ETV4;ETV5;F2RL1;GFPT2;GLRX;GPNMB;GYPC;HKDC1;IGF2;IL1B;IL33;IRF8;KIF5C;KLF4;LIF;PLAT;PLVAP;PRDM1;PRELID3B;PSMB8;PTCD2;PTGS2;PTPRR;RGS16;SCN1B;SPP1;STRN;TFPI;TMEM158;TMEM176A;TMEM176B;TNFAIP3;TSPAN13;YRDC
30	DNA Repair	42/150	2.66596e-10	1.40572e-09	ADA;APRT;BCAP31;BOLA2;CETN2;CLP1;CMPK2;DAD1;DDB1;DDB2;DGUOK;EDF1;ELL;ERCC2;GPX4;GTF2A2;GTF2F1;GUK1;HPRT1;ITPA;MPC2;NME1;NT5C3A;NUDT9;PNP;POLB;POLH;POLR1C;POLR2G;POLR2H;RBX1;RNMT;RRM2B;SAC3D1;SMAD5;SNAPC5;SURF1;TAF13;TAF9;TMED2;TSG101;UPF3B
31	Estrogen Response Late	50/200	4.65077e-10	2.35738e-09	AFF1;ALDH3B1;ARL3;ASS1;BAG1;BLVRB;CA2;CD9;CHPT1;CISH;CKB;COX6C;CYP26B1;DCXR;DHCR7;DUSP2;ELOVL5;FDFT1;FKBP4;FKBP5;FOS;FRK;GALE;GLA;HPRT1;HSPA4L;HSPB8;IL6ST;ISG20;KLF4;KRT19;LLGL2;MAPK13;MICB;PAPSS2;PDCD4;PPIF;PTGES;RET;RPS6KA2;SCARB1;SCNN1A;SERPINA1;SFN;SIAH2;TFPI2;TOB1;TSPAN13;XBP1;ZFP36
32	Peroxisome	32/104	2.68969e-09	1.24297e-08	ABCB1;ABCB9;ABCC5;ABCD3;ACAA1;ALDH1A1;BCL10;CDK7;CRAT;DHCR24;DHRS3;ECI2;ELOVL5;FADS1;FDPS;HRAS;IDH1;IDI1;MVP;NR1I2;NUDT19;PEX11A;PRDX5;RDH11;RETSAT;RXRG;SLC25A17;SLC25A19;SLC25A4;SOD1;SOD2;TSPO
33	Apical Junction	44/200	2.74316e-07	9.66685e-07	ACTN3;ADAM15;ADAM9;AMH;AMIGO2;ARPC2;ATP1A3;B4GALT1;CALB2;CAP1;CD274;CD276;CDH15;CDH6;CDK8;CLDN14;CLDN15;CLDN4;CRAT;DHX16;GTF2F1;HRAS;ICAM1;ICAM5;INSIG1;IRS1;ITGB4;MAP4K2;MAPK13;MAPK14;MVD;NFASC;NLGN2;PFN1;RAC2;RHOF;SHC1;SKAP2;STX4;SYMPK;TAOK2;TGFBI;TSPAN4;TUBG1
34	Epithelial Mesenchymal Transition	43/200	7.21268e-07	2.39192e-06	APLP1;CALU;CDH6;COL11A1;COL5A3;COLGALT1;COPA;CRLF1;CXCL6;CXCL8;ECM1;ENO2;FAP;FAS;GADD45A;GLIPR1;IGFBP2;IL15;IL6;ITGA5;LOX;MSX1;NT5E;P3H1;PDLIM4;PLOD1;PLOD2;PLOD3;PMEPA1;PPIB;PVR;RGS4;SLC6A8;SPP1;TFPI2;TGFBI;TGFBR3;THBS1;THBS2;TIMP1;TNC;TNFAIP3;VEGFA
35	Coagulation	30/138	2.57362e-05	6.83513e-05	A2M;ADAM9;ANG;ARF4;C1R;C3;CASP9;CD9;CFB;CFI;CTSB;CTSH;DPP4;F12;HPN;ISCU;KLF7;LAMP2;LGMN;MAFF;PDGFB;PLAT;PREP;PROS1;S100A13;SERPINA1;SERPING1;TFPI2;THBS1;TIMP1
36	Bile Acid Metabolism	23/112	0.000510283	0.00108471	ABCD3;ABCG4;ALDH1A1;ALDH8A1;CROT;DHCR24;FADS1;FADS2;FDXR;IDH1;IDI1;NPC1;NR1I2;OPTN;PECR;PEX11A;PFKM;PNPLA8;PRDX5;RETSAT;RXRG;SLC22A18;SOD1
37	Myogenesis	34/200	0.00113708	0.00225648	ACTN3;ADCY9;AGRN;ATP6AP1;BAG1;BHLHE40;CDKN1A;CKB;CKMT2;CRAT;DTNA;FDPS;FKBP1B;FLII;GPX3;HSPB8;ITGB4;KCNH1;LPIN1;MEF2C;NAV2;NOTCH1;PC;PDE4DIP;PFKM;PSEN2;PTGIS;PYGM;SCD;SLC6A8;SOD3;SPHK1;STC2;TNNT3
38	Hedgehog Signaling	10/36	0.00193665	0.00368713	ADGRG1;CDK5R1;ETS2;GLI1;HEY1;NRP2;PML;TLE1;VEGFA;VLDLR
39	UV Response Down	24/144	0.00718556	0.0121077	ABCC1;ADORA2B;ANXA4;ATP2B1;ATRN;BHLHE40;COL11A1;GRK5;INSIG1;IRS1;LDLR;MAPK14;MET;MGLL;MRPS31;PLPP3;RGS4;RUNX1;SLC22A18;SRI;TFPI;TGFBR3;VLDLR;WDR37
40	KRAS Signaling Down	31/200	0.00747695	0.0125747	ABCG4;AKR1B10;BTG2;COQ8A;EDN2;EGF;GPR3;GPRC5C;HNF1A;IFI44L;IGFBP2;IRS4;KCND1;KCNN1;KRT15;LFNG;LYPD3;MAST3;MTHFR;MX1;MYO15A;NR4A2;PDCD1;RSAD2;SLC6A14;SPHK2;SYNPO;UPK3B;YBX2;ZBTB16;ZC2HC1C
41	TGF-beta Signaling	11/54	0.0147563	0.0232132	ACVR1;ARID4B;FKBP1A;HDAC1;JUNB;PMEPA1;SLC20A1;TGFBR1;THBS1;UBE2D3;XIAP
42	Mitotic Spindle	29/199	0.0208288	0.0316575	ARFIP2;ARHGAP4;ARHGEF3;CD2AP;CDC42EP2;CEP250;CSNK1D;DOCK2;EPB41;EZR;KIF3B;KPTN;LRPPRC;MID1IP1;MYO1E;NCK1;PPP4R2;PREX1;RABGAP1;RAPGEF5;RAPGEF6;RHOF;SAC3D1;SYNPO;TAOK2;TUBA4A;UXT;WASF1;WASF2
43	Angiogenesis	8/36	0.0214822	0.032505	CXCL6;JAG2;MSX1;SPP1;STC1;TIMP1;TNFRSF21;VEGFA
44	Notch Signaling	7/32	0.0331395	0.0479207	FBXW11;LFNG;NOTCH1;PPARD;PSEN2;RBX1;SAP30
Reference:
(1)Liberzon et al., 2015, Cell Systems 1, 417–425 December 23, 2015

## Sheet: S6 Table
Supplementary Table 6 - Pathways enriched by genes downregulated at 24 hpi according to Hallmark (1) pathway analysis
Pathways with pvalue adjusted for multiples comparions (Ajusted pvalue) <0.05 were considered enriched
	HALLMARK ID Pathway	Gene Ratio	pvalue	Adjusted pvalue	Gene ID
1	Myogenesis	60/200	1.11106e-24	2.32815e-22	ACTA1;ACTN2;ADCY9;AEBP1;AKT2;APP;CASQ1;CASQ2;CAV3;CDH13;CLU;COL15A1;COL3A1;CTF1;DMD;DMPK;EFS;EIF4A2;FHL1;FOXO4;FST;FXYD1;GNAO1;HDAC5;HSPB2;ITGA7;LAMA2;LDB3;MEF2A;MRAS;MYBPC3;MYH11;MYH3;MYH7;MYH9;MYL2;MYLK;MYOG;MYOM1;MYOM2;NCAM1;PDLIM7;PFKM;PGAM2;REEP1;SGCA;SGCG;SH3BGR;SMTN;SORBS1;SORBS3;SPEG;SPTAN1;SVIL;SYNGR2;TAGLN;TNNT2;TPM2;TSC2;VIPR1
2	UV Response Down	47/144	2.34325e-21	2.57952e-19	ADD3;AMPH;ANXA2;APBB2;BDNF;CAP2;CAV1;CDC42BPA;CELF2;CITED2;COL3A1;DAB2;DLC1;ERBB2;FBLN5;FYN;FZD2;ICA1;IGF1R;IGFBP5;INPP4B;KALRN;KIT;LAMC1;LTBP1;MAGI2;MT1E;NEK7;NFIB;NR1D2;PDGFRB;PLCB4;PMP22;PRKAR2B;PTGFR;PTPN21;PTPRM;RBPMS;RXRA;SCN8A;SDC2;SIPA1L1;SPOP;SYNE1;TGFBR2;TJP1;YTHDC1
3	Apical Junction	48/200	9.75537e-16	3.85822e-14	ACTA1;ACTB;ACTG1;ACTG2;ACTN2;ACTN4;ADAM23;ADAMTS5;AKT2;AMH;BMP1;CADM2;CD34;CDH11;CDH3;CDH4;CLDN9;CNN2;COL16A1;COL9A1;CTNND1;FBN1;HADH;ICAM4;ITGA10;ITGA9;JUP;MAP3K20;MDK;MMP2;MYH10;MYH9;NECTIN1;NEGR1;NEXN;NF1;NRAP;NRTN;PARVA;PBX2;RSU1;SORBS3;SPEG;TJP1;TMEM8B;TRO;VCAM1;VCAN
4	Epithelial Mesenchymal Transition	47/200	4.57966e-15	1.59241e-13	ACTA2;BDNF;BMP1;CALD1;CAP2;CDH11;CDH2;COL12A1;COL16A1;COL3A1;DAB2;DCN;DKK1;EDIL3;FBLN1;FBLN5;FBN1;FBN2;FLNA;FMOD;FSTL1;HTRA1;ID2;LAMA2;LAMC1;MATN2;MFAP5;MMP2;MXRA5;MYLK;NID2;NTM;OXTR;PDGFRB;PMP22;PRRX1;SFRP1;SGCG;TAGLN;TGM2;TIMP3;TPM1;TPM2;VCAM1;VCAN;VEGFC;WNT5A
5	Mitotic Spindle	42/199	5.7597e-12	1.11497e-10	ACTN4;ANLN;ARAP3;ARHGEF11;ARHGEF7;BCL2L11;CAPZB;CCDC88A;CCNB2;CDC42BPA;CDK5RAP2;CENPF;CEP192;CNTRL;CYTH2;DOCK4;DYNLL2;FARP1;FLNA;HDAC6;ITSN1;KIF3C;LLGL1;MARCKS;MYH10;MYH9;MYO9B;NEDD9;NEK2;NF1;NIN;NUMA1;PCNT;PIF1;PKD2;PLEKHG2;PLK1;SORBS2;SPTAN1;SPTBN1;TOP2A;TUBGCP6
6	Estrogen Response Early	37/200	4.85776e-09	4.98035e-08	ABAT;ADCY9;ADD3;ANXA9;AR;CBFA2T3;CCND1;CELSR1;DLC1;ELOVL2;FARP1;FCMR;GFRA1;GREB1;IGF1R;ITPK1;JAK2;KCNK15;MAST4;MED13L;MED24;MINDY1;MPPED2;NPY1R;OLFML3;PGR;PODXL;PRSS23;RAB31;REEP1;SLC24A3;SNX24;SVIL;TBC1D30;TGM2;THSD4;ZNF185
7	Apoptosis	31/161	3.17905e-08	2.75687e-07	ANXA1;APP;BCL2L11;BMF;BMP2;CAV1;CCNA1;CCND1;CCND2;CDC25B;CFLAR;CLU;CREBBP;CTNNB1;DCN;DNAJC3;ERBB2;FEZ1;HMGB2;LGALS3;MMP2;NEDD9;PDCD4;PDGFRB;SATB1;SPTAN1;TGFB2;TIMP2;TIMP3;TOP2A;WEE1
8	Estrogen Response Late	34/200	1.69883e-07	1.20958e-06	ADD3;ANXA9;CACNA2D2;CAV1;CCNA1;CCND1;CDC20;CXCL14;DLG5;EMP2;FARP1;GPER1;ID2;IGSF1;ITPK1;JAK2;KIF20A;MDK;NMU;NPY1R;PDCD4;PERP;PGR;PLXNB1;PRKAR2B;PRLR;PRSS23;PTGER3;RAB31;SCUBE2;SLC24A3;TOP2A;TST;UNC13B
9	Heme Metabolism	32/200	1.53188e-06	8.6062e-06	ALDH6A1;ANK1;BCAM;BTRC;CAT;CCDC28A;DMTN;EPOR;ERMAP;EZH1;GYPE;HDGF;ICAM4;KAT2B;LPIN2;MFHAS1;MGST3;MXI1;NEK7;NUDT4;OSBP2;RANBP10;RBM5;RNF123;SNCA;SPTA1;SPTB;TFDP2;TNS1;TSPAN5;TSPO2;VEZF1
10	Hedgehog Signaling	11/36	9.62294e-06	4.52328e-05	AMOT;CDK6;CELSR1;CRMP1;HEY2;LDB1;MYH9;NF1;PTCH1;SLIT1;UNC5C
11	Hypoxia	29/200	3.16539e-05	0.000126467	ACKR3;ANXA2;BTG1;CAV1;CAVIN1;CCNG2;CDKN1C;CHST2;CITED2;DCN;EFNA1;EXT1;GCK;GCNT2;GPC3;GPC4;KLHL24;MAP3K1;MT1E;MXI1;MYH9;NDST1;NDST2;PAM;PGAM2;SDC2;SRPX;TGFB3;TGM2
12	KRAS Signaling Up	29/200	3.16539e-05	0.000126467	ACE;ADAM8;ADGRA2;AKT2;BMP2;CCND2;CD37;DCBLD2;FGF9;G0S2;GADD45G;GALNT3;ID2;JUP;MAP3K1;MTMR10;NIN;PEG3;PLEK2;PRRX1;RABGAP1L;RELN;SATB1;SDCCAG8;SNAP91;SPON1;TNNT2;TRIB2;TSPAN7
13	Wnt-beta Catenin Signaling	11/42	4.80193e-05	0.000184984	AXIN2;CCND2;CTNNB1;DKK1;FZD1;HDAC5;HEY2;NCSTN;NKD1;PTCH1;SKP2
14	Apical Surface	11/44	7.64246e-05	0.000282038	APP;CROCC;DCBLD2;EFNA5;MDGA1;NCOA6;NTNG1;RTN4RL1;SRPX;SULF2;TMEM8B
15	IL2/STAT5 Signaling	27/199	0.000181412	0.000604403	AGER;AHNAK;ALCAM;AMACR;BMP2;CAPN3;CCND2;CDKN1C;COCH;DENND5A;EEF1AKMT1;ENPP1;GALM;GLIPR2;HOPX;HUWE1;IGF1R;IKZF2;MAP6;PENK;PTCH1;PTH1R;RABGAP1L;SMPDL3A;SYNGR2;TGM2;WLS
16	G2-M Checkpoint	27/200	0.000197152	0.000645058	CBX1;CCNB2;CCND1;CDC20;CDC25B;CENPA;CENPF;CTCF;DMD;DTYMK;EFNA5;FANCC;FOXN3;HMGB3;HMGN2;MAP3K20;MARCKS;MEIS1;NEK2;NUMA1;PLK1;RAD21;RPS6KA5;STAG1;STMN1;TOP2A;YTHDC1
17	Glycolysis	25/200	0.00104605	0.00278388	ALDH7A1;ARTN;CENPA;CHST2;CITED2;CLDN9;DCN;EXT1;EXT2;FBP2;GLCE;GPC3;GPC4;IDUA;KIF20A;MED24;MXI1;PAM;PGAM2;PHKA2;PKP2;PYGB;SDC2;STMN1;VCAN
18	KRAS Signaling Down	25/200	0.00104605	0.00278388	C5;CCNA1;CHST2;COL2A1;CYP39A1;EFHD1;IDUA;KCNMB1;MYH7;NR6A1;PDK2;PNMT;PRKN;PTGFR;PTPRJ;RYR2;SELENOP;SLC38A3;STAG3;TG;TGFB2;THNSL2;THRB;TSHB;YPEL1
19	TGF-beta Signaling	10/54	0.00200939	0.00501309	BMP2;CDKN1C;CTNNB1;ID2;LTBP2;NOG;RAB31;SKI;SPTBN1;TJP1
20	Spermatogenesis	18/135	0.00244707	0.00592676	ACE;ART3;CCNA1;CCNB2;CFTR;CLGN;GRM8;GSG1;HSPA1L;MLF1;MLLT10;MTOR;NEK2;NPY5R;PACRG;PAPOLB;PEBP1;SNAP91
21	Bile Acid Metabolism	14/112	0.0121722	0.0241763	ABCA6;ABCA8;AMACR;AR;BBOX1;CAT;CYP27A1;CYP39A1;CYP46A1;CYP7B1;EPHX2;ISOC1;PFKM;RXRA
22	Coagulation	16/138	0.0152813	0.0296107	ANXA1;BMP1;CLU;CTSK;CTSO;CTSV;FBN1;FYN;GNG12;HTRA1;ISCU;MMP2;P2RY1;PRSS23;RGN;TIMP3
23	Cholesterol Homeostasis	10/74	0.0190692	0.0357863	ACTG1;ALCAM;ANTXR2;CHKA;CLU;CPEB2;CTNNB1;GSTM2;LGALS3;LPL
24	UV Response Up	17/158	0.0247233	0.044899	BCL2L11;BMP2;BTG1;CDKN1C;CHKA;COL2A1;CTSV;GLS;KLHDC3;MAOA;NKX2-5;NPTXR;NXF1;PTPRD;RXRB;TST;TYRO3
25	Angiogenesis	6/36	0.0252993	0.0457529	APP;CCND2;COL3A1;FSTL1;LPL;VCAN
Reference:
(1)Liberzon et al., 2015, Cell Systems 1, 417–425 December 23, 2015

## Sheet: S7 Table
Supplementary Table 7 - Pathways enriched by genes downregulated at 48 hpi according to Hallmark (1) pathway analysis
Pathways with pvalue adjusted for multiples comparions (Ajusted pvalue) <0.05 were considered enriched
	HALLMARK ID Pathway	Gene Ratio	pvalue	Adjusted pvalue	Gene ID
1	E2F Targets	95/200	4.23326e-49	3.4384e-46	ASF1A;ASF1B;ATAD2;AURKB;BARD1;BIRC5;BRCA1;BRCA2;BUB1B;CBX5;CCNE1;CCP110;CDC20;CDC25A;CDCA3;CDCA8;CDK1;CDKN1B;CDKN2C;CENPE;CENPM;CHEK1;CIT;CTCF;DCK;DCLRE1B;DEK;DEPDC1;DIAPH3;DLGAP5;DNMT1;DSCC1;E2F8;ESPL1;EZH2;GINS1;GINS3;GINS4;HELLS;HMGB2;HMGB3;HUS1;KIF18B;KIF22;KIF4A;LIG1;LMNB1;LUC7L3;MCM2;MCM3;MCM4;MCM5;MCM6;MCM7;MELK;MKI67;MMS22L;MYBL2;NASP;NCAPD2;NUDT21;ORC6;PAN2;PLK1;PLK4;POLA2;POLD1;POLD3;PO…
2	G2-M Checkpoint	93/200	4.35004e-47	3.21204e-44	AURKB;BARD1;BIRC5;BRCA2;CASP8AP2;CCNA2;CCND1;CCNF;CDC20;CDC25A;CDC45;CDC6;CDC7;CDK1;CDKN1B;CDKN2C;CENPA;CENPE;CENPF;CHAF1A;CHEK1;CTCF;DBF4;DMD;DTYMK;E2F1;E2F2;ESPL1;EXO1;EZH2;FANCC;FBXO5;GINS2;HMGB3;HMGN2;HUS1;INCENP;KIF11;KIF15;KIF20B;KIF22;KIF23;KIF4A;KMT5A;KNL1;LMNB1;MAP3K20;MCM2;MCM3;MCM5;MCM6;MEIS1;MKI67;MYBL2;NASP;NDC80;NOTCH2;NSD2;NUP50;NUSAP1;ORC6;PBK;PLK1;PLK4;POLA2;POLE;POLQ;PRC1;PURA;R…
3	Myogenesis	75/200	1.38251e-30	2.15946e-28	ACTA1;ACTN2;AEBP1;ANKRD2;BIN1;CAMK2B;CASQ1;CASQ2;CAV3;CD36;CDH13;CLU;COL1A1;COL3A1;COL4A2;COL6A2;CSRP3;CTF1;DAPK2;DES;DMD;DMPK;EFS;EIF4A2;ERBB3;FGF2;FHL1;FOXO4;FXYD1;GAA;GNAO1;GSN;HBEGF;HDAC5;IGF1;ITGA7;KLF5;LAMA2;LDB3;MEF2A;MRAS;MYBPC3;MYH11;MYH7;MYH9;MYL2;MYL7;MYLK;MYLPF;MYO1C;MYOM1;MYOZ1;PDLIM7;PGAM2;REEP1;SGCA;SGCG;SMTN;SORBS3;SPARC;SPEG;SPTAN1;SSPN;SVIL;SYNGR2;TAGLN;TCAP;TEAD4;TNNC1;TNNC2;TN…
4	Epithelial Mesenchymal Transition	69/200	9.57312e-26	8.01609e-24	ACTA2;BMP1;CALD1;CAP2;CAPG;CDH11;CDH2;COL12A1;COL16A1;COL1A1;COL3A1;COL4A1;COL4A2;COL5A1;COL5A2;COL6A2;CTHRC1;DAB2;DCN;DKK1;EDIL3;EFEMP2;FBLN1;FBLN5;FBN1;FBN2;FERMT2;FGF2;FLNA;FSTL1;FSTL3;GPC1;ID2;ITGAV;ITGB3;JUN;LAMA2;LAMA3;LAMC1;LAMC2;MATN2;MATN3;MCM7;MFAP5;MMP3;MXRA5;MYL9;MYLK;NID2;NOTCH2;OXTR;PDGFRB;POSTN;PRRX1;RHOB;SAT1;SFRP1;SGCG;SPARC;TAGLN;TGM2;THY1;TIMP3;TNFRSF11B;TNFRSF12A;TPM2;VCAM1;VC…
5	Mitotic Spindle	67/199	2.38242e-24	1.68268e-22	ANLN;ARHGAP10;ARHGAP29;BCAR1;BIN1;BIRC5;BRCA2;CDC42EP1;CDK1;CDK5RAP2;CENPE;CENPF;CENPJ;CEP192;CEP72;CNTRL;DLGAP5;DYNLL2;ESPL1;FARP1;FBXO5;FLNA;GSN;INCENP;KIF11;KIF15;KIF20B;KIF22;KIF23;KIF4A;KIFAP3;KNTC1;LATS1;LLGL1;LMNB1;MYH9;MYO9B;NCK2;NDC80;NET1;NF1;NOTCH2;NUSAP1;OPHN1;PALLD;PIF1;PKD2;PLEKHG2;PLK1;PRC1;RACGAP1;RASAL2;RICTOR;SHROOM1;SHROOM2;SMC3;SMC4;SORBS2;SPTAN1;SPTBN1;STK38L;TOP2A;TPX2;TRIO;…
6	UV Response Down	52/144	8.65276e-21	3.87771e-19	ACVR2A;ADD3;ADGRL2;AMPH;ANXA2;APBB2;ATP2B4;BMPR1A;CAP2;CAV1;CDKN1B;CELF2;COL1A1;COL3A1;COL5A2;DAB2;DDAH1;DLC1;ERBB2;FBLN5;FYN;FZD2;ICA1;ID1;INPP4B;ITGB3;KIT;LAMC1;LTBP1;MMP16;MT1E;MTA1;NEK7;NFIB;NOTCH2;PDGFRB;PRDM2;PRKAR2B;PRKCA;PTGFR;PTPN21;PTPRM;RND3;RXRA;SCN8A;SFMBT1;SIPA1L1;SMAD3;SYNE1;SYNJ2;TGFBR2;TJP1
7	Apical Junction	54/200	3.37647e-15	7.68202e-14	ACTA1;ACTN2;ADAM23;ADAMTS5;ADRA1B;BMP1;CADM2;CD34;CDH11;CDH3;CDH4;CDH8;CLDN6;CLDN9;CNTN1;COL16A1;COL9A1;CTNND1;EVL;FBN1;FLNC;GNAI2;ITGA10;ITGA9;JUP;LAMA3;LAMC2;MAP3K20;MDK;MYH9;MYL9;NECTIN3;NEGR1;NEXN;NF1;NLGN3;NRAP;PARVA;PBX2;PCDH1;RRAS;SDC3;SHROOM2;SLC30A3;SORBS3;SPEG;THY1;TJP1;TNFRSF11B;TRO;VCAM1;VCAN;YWHAH;ZYX
8	Estrogen Response Late	53/200	1.40571e-14	2.91267e-13	ABCA3;ADD3;AMFR;ATP2B4;BCL2;CACNA2D2;CAV1;CCNA1;CCND1;CDC20;CDC6;CELSR2;CHST8;CXCL14;DLG5;EMP2;FARP1;FGFR3;FOXC1;GINS2;GPER1;ID2;IGSF1;ITPK1;JAK2;KIF20A;LAMC2;MDK;MYB;MYOF;NPY1R;NRIP1;OVOL2;PDLIM3;PGR;PLK4;PLXNB1;PRKAR2B;PRSS23;PTGER3;RAB31;RNASEH2A;SEMA3B;SLC16A1;SLC22A5;SLC24A3;SLC26A2;SLC29A1;STIL;TNNC1;TOP2A;WFS1;XRCC3
9	Estrogen Response Early	46/200	1.46919e-10	1.56811e-09	ABAT;ABCA3;ADD3;AMFR;AR;ASB13;BCL2;CBFA2T3;CCND1;CELSR2;DLC1;FARP1;FCMR;FOXC1;GAB2;ITPK1;JAK2;KCNK15;LAD1;MAST4;MINDY1;MPPED2;MYB;MYBL1;MYOF;NPY1R;NRIP1;OLFML3;OVOL2;PDLIM3;PGR;PRSS23;RAB31;REEP1;SEMA3B;SH3BP5;SLC16A1;SLC22A5;SLC24A3;SLC26A2;SNX24;SVIL;TGM2;THSD4;WFS1;ZNF185
10	TGF-beta Signaling	20/54	4.20004e-09	3.38882e-08	BMP2;BMPR1A;CDKN1C;FURIN;HIPK2;ID1;ID2;ID3;LEFTY2;LTBP2;MAP3K7;RAB31;SKI;SKIL;SMAD1;SMAD3;SMAD6;SMURF2;SPTBN1;TJP1
11	Apoptosis	36/161	3.03783e-08	2.06479e-07	ANKH;ANXA1;BMP2;BRCA1;CAV1;CCNA1;CCND1;CCND2;CDKN1B;CFLAR;CLU;CREBBP;DCN;ERBB2;ERBB3;F2R;GSN;HMGB2;HSPB1;JUN;LGALS3;PDGFRB;PEA15;PLCB2;RHOB;SAT1;SATB1;SC5D;SPTAN1;TGFB2;TIMP2;TIMP3;TNFRSF12A;TOP2A;TXNIP;WEE1
12	IL2/STAT5 Signaling	37/199	2.53315e-06	1.12761e-05	ADAM19;AHNAK;ALCAM;AMACR;BCL2;BMP2;CAPG;CAPN3;CCND2;CCNE1;CDC6;CDKN1C;COCH;COL6A1;DENND5A;ENPP1;FURIN;GLIPR2;HIPK2;HOPX;IKZF2;ITGA6;ITGAV;MAP6;MYO1C;P2RX4;PLEC;PTH1R;RHOB;SH3BGRL2;SMPDL3A;SOCS2;SWAP70;SYNGR2;TGM2;TWSG1;UCK2
13	KRAS Signaling Down	35/200	1.83508e-05	6.61644e-05	BARD1;C5;CCNA1;CELSR2;CHST2;CNTFR;COL2A1;DTNB;EFHD1;FGFR3;FGGY;HTR1B;IDUA;KCNMB1;KRT4;MSH5;MYH7;NRIP2;PLAG1;PRKN;PRODH;PTGFR;PTPRJ;RGS11;RIBC2;RYR2;SKIL;SLC30A3;SLC38A3;STAG3;TG;TGFB2;THNSL2;THRB;YPEL1
14	KRAS Signaling Up	35/200	1.83508e-05	6.61644e-05	ACE;ADGRA2;ADGRL4;ANKH;BMP2;BTBD3;CBR4;CCND2;CCSER2;DCBLD2;DNMBP;EPB41L3;FBXO4;G0S2;GADD45G;HBEGF;ID2;JUP;MAP3K1;MTMR10;PLEK2;PRKG2;PRRX1;PTBP2;RELN;SATB1;SDCCAG8;SEMA3B;SNAP91;SOX9;SPON1;TNNT2;TRIB2;TSPAN7;USP12
15	Angiogenesis	11/36	0.000102881	0.00031119	CCND2;COL3A1;COL5A2;FGFR1;FSTL1;ITGAV;LPL;PDGFA;POSTN;THBD;VCAN
16	Bile Acid Metabolism	22/112	0.000111377	0.000333692	ABCA1;ABCA3;ABCA5;ABCA8;ALDH9A1;AMACR;APOA1;AR;BBOX1;CYP46A1;CYP7B1;EPHX2;HSD17B6;NEDD4;NUDT12;PEX1;PEX11G;PEX6;RXRA;SLC23A2;SLC29A1;SLCO1A2
17	Coagulation	25/138	0.000154381	0.000450677	ANXA1;APOA1;BMP1;C9;CLU;CRIP2;CSRP1;CTSO;CTSV;DUSP14;FBN1;FURIN;FYN;GNG12;GSN;ITGB3;LEFTY2;MMP15;MMP3;P2RY1;PRSS23;RGN;SPARC;THBD;TIMP3
18	DNA Repair	26/150	0.00024066	0.000668721	AAAS;AGO4;BCAM;COX17;DGCR8;FEN1;LIG1;NUDT21;POLA2;POLD1;POLD3;PRIM1;RAD51;RAD52;REV3L;RFC2;RFC3;RFC4;SRSF6;SSRP1;TAF10;TK2;TYMS;VPS28;VPS37B;ZWINT
19	Wnt-beta Catenin Signaling	11/42	0.000461696	0.00121804	AXIN2;CCND2;CSNK1E;DKK1;FZD1;HDAC5;HEY2;MAML1;SKP2;TCF7;WNT5B
20	Hypoxia	31/200	0.00050497	0.00130442	ANXA2;BCL2;CAV1;CAVIN1;CAVIN3;CDKN1B;CDKN1C;CHST2;CHST3;COL5A1;CSRP2;DCN;EFNA1;GAA;GCK;GPC1;GPC3;GPC4;JUN;MAP3K1;MT1E;MYH9;NDST1;NDST2;PAM;PGAM2;PRKCA;SDC3;SRPX;TGFB3;TGM2
21	Hedgehog Signaling	9/36	0.00213252	0.00476681	CDK6;CNTFR;CRMP1;HEY2;LDB1;MYH9;NF1;OPHN1;THY1
22	Glycolysis	28/200	0.0041894	0.00867684	ALDH7A1;ALDH9A1;CDK1;CENPA;CHST2;CLDN9;CLN6;COL5A1;DCN;DEPDC1;EXT2;GLCE;GPC1;GPC3;GPC4;GUSB;IDUA;KIF20A;NASP;PAM;PGAM2;PKP2;PYGB;SDC3;SLC35A3;SOX9;SRD5A3;VCAN
23	Spermatogenesis	20/135	0.00763104	0.0148602	ACE;ART3;BRAF;CAMK4;CCNA1;CCT6B;CDK1;CFTR;CSNK2A2;DBF4;DMC1;EZH2;GRM8;HSPA2;NCAPH;NPY5R;PACRG;RFC4;SNAP91;TTK
24	Androgen Response	16/100	0.00778806	0.0150912	ADAMTS1;ANKH;ARID5B;CCND1;CDK6;CENPN;HPGD;HSD17B14;INPP4B;ITGAV;PIAS1;PTPN21;SAT1;SLC26A2;SRF;UBE2J1
25	Apical Surface	9/44	0.00883302	0.0168428	BRCA1;CROCC;DCBLD2;EPHB4;HSPB1;MDGA1;SHROOM2;SRPX;THY1
26	Notch Signaling	7/32	0.0139237	0.0252252	CCND1;DTX4;FZD1;FZD7;MAML2;NOTCH2;PRKCA
27	Cholesterol Homeostasis	12/74	0.0177002	0.0312334	ADH4;ALCAM;ANTXR2;CLU;CPEB2;GSTM2;GUSB;LGALS3;LPL;SC5D;SEMA3B;TNFRSF12A
Reference:
(1)Liberzon et al., 2015, Cell Systems 1, 417–425 December 23, 2015

## Sheet: S8 Table
Supplementary Table 8 - Differentially expressed genes in Infected (48 hpi) compared to Bystander cells in FACS sorting experiment
Genes with pvalue <0.05 were considered different
Gene	log2 Fold Change Infected/Bystanders Cells	Standard Error of the log2 Fold Change	pvalue
HBE1	-29.6811	4.01926	1.52791e-13
HBA2	-26.3274	4.00355	4.83203e-11
HHEX	-5.29193	1.31515	5.72596e-05
UCP1	-4.58237	1.90065	0.0159112
HSD17B2	-4.53988	1.89512	0.0165948
CYP4X1	-4.48127	2.01114	0.0258658
ABCC12	-4.36206	1.92248	0.0232695
SLC38A11	-4.33877	1.76942	0.0142033
GFRA2	-4.26003	1.64396	0.00956081
NOS1	-4.22192	1.82687	0.0208322
TCTE1	-4.16475	1.6365	0.0109303
CST1	-4.13839	2.09233	0.0479413
SP5	-4.11623	1.60825	0.010484
GC	-4.10471	0.657941	4.4117e-10
HNF4A	-4.06902	0.978154	3.18393e-05
CD7	-4.04961	2.19827	0.065449
AGTR1	-3.98361	1.26532	0.00164221
FGG	-3.92088	1.92079	0.0412227
GJD2	-3.9013	0.711301	4.14094e-08
NCAN	-3.86624	1.63946	0.0183617
RCVRN	-3.82953	2.36589	0.105524
SPACA4	-3.82283	2.45791	0.11987
KCNK9	-3.77788	2.24843	0.0929132
GJA4	-3.76744	1.09459	0.000577717
SLC4A1	-3.75037	1.66084	0.0239383
TMEM235	-3.65145	2.244	0.103694
C11orf65	-3.65144	1.91249	0.0562284
HABP2	-3.64674	0.613085	2.71139e-09
OPN4	-3.60907	1.30381	0.00563867
SLC12A3	-3.60182	1.66721	0.0307426
CXCL14	-3.56594	0.39521	1.83181e-19
FAM71D	-3.54104	2.376	0.136136
ESM1	-3.53336	1.69351	0.0369411
SNORD18C	-3.53056	1.45803	0.0154581
NRXN2	-3.52623	1.08072	0.00110298
NOS2	-3.5052	1.93237	0.0696868
RANBP3L	-3.50014	2.20885	0.113058
ITGB2	-3.49705	2.49562	0.161132
MIP	-3.44875	1.72205	0.0452098
TTLL6	-3.43844	1.7803	0.0534361
PRSS3	-3.4093	1.63525	0.0370794
PAH	-3.40827	1.22208	0.00528858
UGT2B4	-3.40371	2.20218	0.122199
CYMP	-3.3565	1.50503	0.0257344
ST8SIA6	-3.32184	1.88214	0.0775754
SLC13A2	-3.31478	2.51468	0.187446
PLG	-3.27532	2.58801	0.205666
ISX	-3.25312	2.22782	0.144228
PRSS37	-3.24743	2.08844	0.119957
SYT6	-3.24362	0.44129	1.97761e-13
AWAT1	-3.23633	2.05186	0.114734
NMU	-3.22991	1.45429	0.0263537
RBP3	-3.19996	1.78227	0.0725833
GIMAP8	-3.1954	3.23033	0.322571
TM4SF4	-3.17303	1.16834	0.00661093
G6PC	-3.15636	1.9245	0.100986
BEND4	-3.15612	0.610664	2.36191e-07
SPINK2	-3.15218	1.54834	0.0417663
MPZ	-3.14274	2.33852	0.17898
PENK	-3.13014	1.48794	0.0354072
CHST9	-3.12719	1.62254	0.0539368
BARX1	-3.12351	2.1098	0.138747
TRHR	-3.12137	2.0491	0.127687
CFTR	-3.1172	0.603241	2.37344e-07
SLC22A2	-3.11426	1.36266	0.022288
CPA5	-3.09871	1.70523	0.0691891
MAL	-3.09319	2.03154	0.127864
XIST	-3.09233	1.86982	0.0981665
DCDC2	-3.08837	1.1019	0.00506648
KCNIP1	-3.08225	1.09565	0.00490542
AOX2P	-3.06421	2.42657	0.206669
KCNK2	-3.06194	1.6141	0.0578282
HTR4	-3.05654	1.39041	0.0279275
FAM43B	-3.04623	1.38957	0.0283638
CDH6	-3.0445	0.52303	5.85324e-09
FASLG	-3.03466	2.10007	0.14845
GBA3	-3.02807	1.35227	0.02514
FAIM2	-3.02575	1.58243	0.0558649
HHLA1	-3.01152	1.98093	0.128448
C20orf203	-3.01032	1.29914	0.0204947
ARMS2	-3.0084	2.0294	0.138232
PLVAP	-3.00766	1.0821	0.00544505
CTSE	-3.00301	1.37654	0.0291417
C6orf201	-2.99412	1.92278	0.119426
SERPINA5	-2.9907	0.590265	4.04741e-07
AMBP	-2.98969	0.603714	7.33903e-07
MIR208A	-2.98696	2.55477	0.242334
MEOX1	-2.97599	0.490443	1.29539e-09
TMEM145	-2.9757	2.18944	0.17411
MMP13	-2.97558	1.56174	0.0567414
IL22RA1	-2.97442	1.10067	0.0068844
NXF4	-2.96443	1.81822	0.103017
C9orf106	-2.96196	1.40581	0.0351229
AFP	-2.95873	0.789723	0.000179287
GABRA1	-2.95699	1.59903	0.0644242
ZNF560	-2.95549	1.38962	0.033434
CLCN1	-2.94278	1.5789	0.0623482
FPR3	-2.9233	2.14092	0.172114
PTPN22	-2.91654	2.44658	0.233226
RPL13AP17	-2.91177	2.69054	0.279152
IYD	-2.9085	1.61806	0.0722529
ARHGEF38	-2.89732	1.89166	0.125615
LPAR4	-2.88637	2.30957	0.211393
DPEP3	-2.88203	0.901549	0.00138984
CD96	-2.86331	2.02832	0.158049
HBZ	-2.84693	2.54719	0.263706
TCL1B	-2.84531	0.844104	0.000749495
ITIH2	-2.84383	0.64767	1.12902e-05
MIXL1	-2.8337	1.81128	0.117707
NLRP11	-2.82705	1.73288	0.102804
CD93	-2.81415	0.91564	0.0021162
CD52	-2.80793	1.85999	0.131132
SNORA37	-2.7981	2.52088	0.267012
TMEM215	-2.78784	1.51041	0.064929
ACVRL1	-2.78702	1.095	0.0109207
PCP4L1	-2.77436	0.484323	1.01425e-08
CYP1A1	-2.77067	0.473064	4.71686e-09
NPR1	-2.76623	1.5024	0.0655908
TLR7	-2.74793	2.02987	0.175818
USH1C	-2.73712	0.896214	0.00225741
C7orf66	-2.73616	1.85943	0.141155
C4BPB	-2.72932	1.93724	0.158874
TMPRSS2	-2.72415	1.34644	0.0430506
HOXB5	-2.7211	1.09343	0.0128253
SLC17A4	-2.71897	2.10684	0.196863
SH2D4B	-2.71865	1.92927	0.158787
UBE2U	-2.70885	1.83479	0.139842
FGB	-2.69661	0.621996	1.45489e-05
VWA3A	-2.69441	1.94456	0.165864
VSX2	-2.69299	3.94586	0.494932
LGR5	-2.68158	0.397908	1.59265e-11
FGF14	-2.67694	1.48028	0.0705453
OR10A2	-2.67693	2.2533	0.234831
DNAJC22	-2.66773	0.685305	9.91086e-05
FCN3	-2.66581	1.61563	0.0989399
SSTR1	-2.66316	1.41075	0.0590574
IRS4	-2.65854	1.74637	0.127929
IL1RL1	-2.65496	1.34268	0.0480016
ESRG	-2.65471	2.4301	0.274644
CDH5	-2.64626	0.473443	2.27864e-08
FGA	-2.63753	0.974063	0.00677396
ARGFX	-2.63383	1.74308	0.130784
APLNR	-2.62906	0.497679	1.27328e-07
KCTD8	-2.62815	1.3565	0.0526913
TCF24	-2.62427	1.8939	0.165856
DCAF8L2	-2.62249	2.4499	0.284417
SULT1B1	-2.6223	2.04603	0.199965
TMEM155	-2.62145	1.27773	0.0402044
PTGDS	-2.62082	1.04346	0.0120164
GABRB1	-2.61786	1.69384	0.122221
ATP6V0D2	-2.61657	1.78012	0.141594
CDKL4	-2.61646	1.85528	0.158457
CERS3	-2.61008	1.68048	0.12038
WNT2	-2.60403	1.00397	0.0094941
NPY	-2.60385	1.44903	0.0723418
CD69	-2.60132	1.02191	0.010911
HCAR3	-2.60006	1.56868	0.097422
SPRR3	-2.59793	0.343103	3.67894e-14
TPRXL	-2.59432	2.05077	0.205854
DRD1	-2.59041	1.35931	0.0566907
MIR3909	-2.58819	2.08547	0.214585
NRN1L	-2.58183	1.47721	0.0805021
SPTSSB	-2.58013	1.5951	0.105763
NCKAP1L	-2.57275	2.11615	0.224075
DPPA3	-2.56647	1.12904	0.0230174
EOMES	-2.56365	2.86259	0.370483
ALDH1L1	-2.56144	1.52355	0.0927177
SLC12A1	-2.55991	2.54901	0.315244
CXCR4	-2.55708	0.489876	1.79062e-07
CYP26A1	-2.55474	0.891511	0.00416187
MAS1	-2.55284	2.02565	0.207577
PLK5	-2.55107	1.34794	0.0584151
RBP2	-2.5477	1.33104	0.0556118
CD38	-2.542	0.861767	0.0031803
SNORD116-11	-2.53401	2.12722	0.233561
PRND	-2.53164	2.30098	0.271226
UMODL1	-2.52656	1.36747	0.0646577
SPATA21	-2.51161	1.85495	0.175734
BHMT	-2.50491	2.75275	0.362841
NTRK1	-2.49702	1.21428	0.0397457
AREG	-2.49273	2.13684	0.243392
S100A9	-2.48512	0.874841	0.0045022
FAM124B	-2.4642	1.3163	0.0611976
CD14	-2.46339	1.25859	0.0503163
EVX1	-2.46115	1.71153	0.150439
C6	-2.44813	0.817014	0.00273159
KHDRBS2	-2.44174	1.45486	0.0932818
CEACAM6	-2.43484	1.26945	0.0551079
LRTM1	-2.42985	2.71854	0.371424
SEC14L3	-2.42761	2.15604	0.260182
COL23A1	-2.42489	0.380683	1.89227e-10
CACNG6	-2.42146	2.33517	0.29976
DMRTA2	-2.41672	1.33622	0.0705102
C11orf21	-2.41417	0.755754	0.00140125
SLC22A3	-2.39022	0.530211	6.54256e-06
NLRP4	-2.38827	2.51456	0.342226
TNFSF14	-2.38751	2.05905	0.246244
KLHL34	-2.38209	1.70091	0.16137
SLC6A19	-2.38175	0.916363	0.009346
AQP8	-2.38032	1.24881	0.0566404
FZD10	-2.37769	1.76116	0.176993
DEGS2	-2.37497	1.19868	0.0475546
LEFTY1	-2.37465	0.985126	0.0159304
KRT6C	-2.37015	2.17534	0.27591
RYR1	-2.36627	0.633948	0.000189514
ACOT12	-2.36402	2.50604	0.345514
VIL1	-2.3606	0.624524	0.000156929
FRMD7	-2.35225	1.86154	0.206371
PART1	-2.35008	0.754647	0.00184479
TRPC6	-2.34874	0.909948	0.00984628
HBG2	-2.34498	3.19352	0.46277
DKFZP434A062	-2.34364	1.93096	0.224854
ARHGAP36	-2.34299	2.10188	0.264974
SERPINA3	-2.34184	0.407568	9.14428e-09
AQP7P3	-2.33473	1.5992	0.144309
ZNF257	-2.32491	1.57421	0.13971
MIR149	-2.32186	1.80921	0.199368
SVOP	-2.31869	1.98463	0.242675
SPINK13	-2.31856	2.10157	0.269918
KLK13	-2.31804	1.23633	0.0608017
CRABP1	-2.31681	0.823696	0.00491267
FABP2	-2.31445	2.04449	0.257618
REM1	-2.31411	1.96029	0.237805
DUOXA2	-2.31018	1.06349	0.0298355
FCGR1A	-2.30639	2.51793	0.359675
AKR1B10	-2.30195	2.17388	0.28964
PNLDC1	-2.30089	1.39158	0.0982425
ZP3	-2.29811	1.06911	0.0315899
GSTA3	-2.29083	1.16205	0.0486829
ZSCAN10	-2.28967	1.07704	0.0335131
SI	-2.28809	1.91817	0.232928
DPRXP4	-2.28605	1.65258	0.166568
S100Z	-2.28286	1.6371	0.163181
PSPN	-2.28207	1.82725	0.211697
MUSK	-2.27889	1.72397	0.186207
CATSPER2P1	-2.27305	1.4384	0.114048
BCL2L15	-2.26934	1.89398	0.230845
DSG4	-2.26819	1.7434	0.193253
CLNK	-2.26479	2.19968	0.303197
PROK2	-2.26465	2.71025	0.403387
CASP5	-2.26089	1.54947	0.144527
RHCE	-2.2477	1.40594	0.109882
PTPN5	-2.24439	0.81299	0.00576836
OSR1	-2.24239	0.300786	8.97922e-14
NR0B2	-2.24218	1.18209	0.0578558
APOBEC3D	-2.2413	1.06891	0.0360106
GDPD2	-2.2412	0.835512	0.0073091
COL6A6	-2.23997	0.647185	0.00053798
EMCN	-2.2344	1.13416	0.0488278
MYH7	-2.23101	0.620483	0.000323637
RPRM	-2.22686	1.08202	0.0395839
KLK7	-2.22597	0.80459	0.00566463
SPINK1	-2.22255	0.764259	0.00363624
MIR4434	-2.22182	2.37131	0.34878
LAX1	-2.21587	1.95705	0.25753
SLITRK2	-2.21393	0.678048	0.00109407
SLC5A5	-2.21172	1.33301	0.0970757
SFRP2	-2.2103	0.276586	1.33459e-15
ALDH1A1	-2.20517	0.689144	0.00137488
LOXHD1	-2.20143	1.26259	0.0812318
C1orf146	-2.20116	2.06761	0.287061
FRMD1	-2.20052	2.07069	0.28792
CD19	-2.18809	2.3753	0.356954
MC5R	-2.18518	1.90485	0.251313
PECAM1	-2.1786	1.31283	0.0970228
NTS	-2.17813	1.51427	0.150321
CDX1	-2.17522	0.79235	0.00604599
SYNDIG1L	-2.16879	1.22877	0.0775612
GABBR2	-2.16617	0.463602	2.97597e-06
SLC7A9	-2.16472	1.56015	0.165287
LYVE1	-2.15733	1.7093	0.206908
GPR171	-2.15431	1.72242	0.211025
SRMS	-2.15359	1.65025	0.191891
OPCML	-2.148	0.360152	2.4594e-09
MTRNR2L9	-2.14521	1.40984	0.128111
PLA2G7	-2.14239	0.955186	0.0249028
DHRS9	-2.14102	0.54932	9.71576e-05
DLL4	-2.13778	0.936156	0.0223966
NPTX2	-2.13394	0.549224	0.000102177
ALB	-2.13079	1.02504	0.0376414
COL6A5	-2.13052	2.45779	0.386026
CYP24A1	-2.13005	0.524491	4.88261e-05
CASS4	-2.12978	1.1457	0.0630366
SFRP4	-2.12816	1.14275	0.06256
C5AR1	-2.12221	0.955301	0.0263165
CRLF1	-2.12094	0.585992	0.000295282
LEMD1	-2.1184	1.08191	0.0502286
TMC5	-2.11333	1.00686	0.0358229
ERG	-2.113	0.921485	0.0218458
NOX1	-2.11187	0.895307	0.0183332
ABCA4	-2.10791	0.449853	2.78903e-06
ST18	-2.09882	2.0343	0.302205
HK3	-2.09336	2.02377	0.300954
SCN4A	-2.09182	1.13383	0.0650491
ZNF300P1	-2.08383	2.18573	0.340397
MNX1	-2.07604	1.72388	0.22848
HTR1B	-2.07275	0.987734	0.0358618
SUSD3	-2.07012	0.722264	0.00415491
ELOVL3	-2.06951	1.24027	0.0951973
CBLN1	-2.06846	1.63085	0.20468
LGI1	-2.06836	1.45483	0.155109
EHF	-2.06534	1.07675	0.0550961
CDH22	-2.06432	1.94126	0.287604
SLC18A1	-2.06118	2.50996	0.411531
TNFRSF13B	-2.05385	1.38072	0.136879
CITED1	-2.05346	1.38803	0.139033
TMEFF2	-2.05159	1.27723	0.108211
WDR87	-2.04515	2.80108	0.465312
KRTAP5-7	-2.03321	2.03736	0.318296
LIN28A	-2.03039	0.457985	9.27957e-06
CNTN5	-2.02944	0.322041	2.942e-10
FNDC1	-2.02893	0.450072	6.54343e-06
CABP4	-2.02892	2.28133	0.373809
IL1RAPL2	-2.02122	1.46031	0.166326
FSTL5	-2.02038	0.74729	0.00685907
PSG1	-2.016	1.56487	0.197645
MMP21	-2.01514	2.29643	0.380209
ADH4	-2.01431	1.33361	0.130938
SCUBE1	-2.01017	1.71136	0.240155
TMEM132E	-2.00586	1.31118	0.126062
GIMAP6	-2.00501	2.49697	0.42199
TMPRSS11A	-2.00486	2.03179	0.323766
PHOX2A	-1.99625	0.794013	0.0119329
CRTAM	-1.99604	1.45189	0.169197
NPC1L1	-1.99591	0.761296	0.00874859
KBTBD13	-1.98884	1.02384	0.0520726
DNM3OS	-1.98595	0.971407	0.040913
SV2C	-1.98365	1.40022	0.15658
KRT5	-1.9832	0.274826	5.345e-13
ELAVL4	-1.98165	1.94569	0.308449
OXTR	-1.97444	0.224454	1.40999e-18
BMP4	-1.97275	0.340755	7.06619e-09
SEZ6L	-1.97243	0.765059	0.00993335
DIO2	-1.97227	0.614121	0.00132027
HRK	-1.96724	1.45216	0.175514
GRM4	-1.96649	0.846314	0.0201475
ADAMTS16	-1.96523	0.348626	1.72949e-08
ART5	-1.96519	0.387634	3.98452e-07
HSD17B3	-1.95984	1.24189	0.11454
RSPO3	-1.95257	0.435873	7.47564e-06
OLFML1	-1.9524	1.02807	0.0575519
VTN	-1.95124	0.40045	1.10134e-06
GFRA1	-1.95089	0.32119	1.24809e-09
PADI2	-1.94923	0.595978	0.00107303
ST8SIA3	-1.94882	1.68525	0.247518
SULF1	-1.94851	0.507206	0.000122214
SPDYC	-1.94335	2.08559	0.351442
KYNU	-1.93924	1.54007	0.20796
TDRD10	-1.939	1.51996	0.202065
C2CD4A	-1.93686	1.91961	0.312981
ENHO	-1.93629	1.25505	0.122881
CALCR	-1.93622	0.781365	0.0132124
GPX2	-1.93596	0.670326	0.00387598
HOXC6	-1.93468	1.97305	0.326813
SLC7A10	-1.93074	2.06894	0.350713
KIF12	-1.92978	0.740108	0.00912258
CD36	-1.92518	0.507891	0.000150324
ESAM	-1.92368	0.556641	0.000548512
LRRC17	-1.92298	0.347535	3.14464e-08
NR5A2	-1.9207	0.985448	0.0512874
KLRC4	-1.9206	1.19442	0.107841
FMO1	-1.92051	2.29655	0.403011
KRT16P3	-1.91804	2.06617	0.35325
CLDN5	-1.91662	1.76174	0.276634
FAM178B	-1.91317	1.22199	0.117436
TMEM119	-1.91008	1.17999	0.105508
ODF3L2	-1.90889	1.88394	0.310945
SCGB3A2	-1.90689	0.829139	0.0214569
SLC26A8	-1.90521	1.96572	0.332437
BMP3	-1.90433	1.32943	0.152017
MIR604	-1.90077	1.3934	0.17253
CADM3	-1.89722	1.08835	0.0812968
REM2	-1.89667	0.645814	0.00331539
SP7	-1.89485	2.6085	0.467584
SPRR2D	-1.89123	1.41064	0.180022
KIT	-1.88909	0.348088	5.72985e-08
FOXE1	-1.88284	1.80506	0.296907
TOX3	-1.88184	0.511807	0.000236132
TM4SF1	-1.87604	0.631577	0.0029741
SLC38A4	-1.87412	0.927575	0.0433366
DUOX2	-1.87407	0.430349	1.33202e-05
IL6	-1.87377	0.6686	0.00507039
SLC17A1	-1.87144	2.20177	0.395342
A1CF	-1.871	0.859008	0.0293988
TLL1	-1.86968	0.847202	0.0273216
FOXA3	-1.86751	1.23754	0.131285
ANKRD34C	-1.86121	1.13038	0.0996546
OVOL1	-1.86012	1.15074	0.105997
HOXA3	-1.85916	1.55467	0.231755
LGR6	-1.8515	0.675369	0.00611672
PSD2	-1.85106	1.05701	0.0799063
SIGLEC11	-1.84815	1.82865	0.312179
PTPRO	-1.84786	1.88247	0.32629
KRT13	-1.84743	1.21864	0.129524
KLHL14	-1.84732	1.43551	0.198138
ATP6V1B1	-1.8466	1.02352	0.0712068
DKK2	-1.84428	0.335119	3.72618e-08
CHST8	-1.84228	1.49009	0.216327
PRSS12	-1.83953	0.261441	1.97637e-12
IGFBP3	-1.83344	0.18764	1.49871e-22
NKAPL	-1.83232	1.75243	0.295751
BLK	-1.82813	1.62355	0.260162
HPGD	-1.82591	0.408814	7.95595e-06
AMY2A	-1.82316	2.18308	0.403642
PRF1	-1.82277	1.07921	0.0912219
HSD3B2	-1.82261	1.38193	0.187206
COX6B2	-1.82042	1.30984	0.164588
HLF	-1.8153	1.24008	0.143233
CCR6	-1.81416	1.77513	0.306787
PTGS2	-1.81413	0.204472	7.16881e-19
SCUBE2	-1.81349	0.580471	0.0017831
SPOCK3	-1.81216	0.82246	0.0275705
RPL13AP20	-1.80841	1.1443	0.114025
KCNB2	-1.80803	1.46483	0.217095
FAM83C	-1.80658	1.40614	0.198867
EXD1	-1.80611	2.22223	0.416363
CACNA1G	-1.80578	0.475352	0.000145383
SYNPR	-1.80184	1.21344	0.13757
LCN10	-1.79537	1.45491	0.2172
CPT1B	-1.79457	0.975905	0.0659328
PEBP4	-1.7927	1.83439	0.328434
THPO	-1.79094	1.58177	0.257533
GNA14	-1.79049	0.408046	1.14422e-05
FTH1P3	-1.7898	1.3973	0.20023
ATP6AP1L	-1.78877	0.824106	0.0299648
TGM3	-1.78408	1.96494	0.363901
C16orf89	-1.78371	1.98028	0.367729
FOXJ1	-1.78351	1.43292	0.213253
MUC16	-1.7757	0.675445	0.00856527
KCNF1	-1.77562	0.411855	1.6232e-05
SOX17	-1.77408	0.513448	0.000549853
CHI3L2	-1.77329	0.947886	0.0613752
TPTE2	-1.77304	1.81358	0.328249
ANO1	-1.77131	0.489044	0.000292349
C7orf57	-1.76745	1.72493	0.305529
VSTM2B	-1.76556	1.32246	0.181856
POU3F1	-1.76465	0.403482	1.22246e-05
PLP1	-1.75986	0.67747	0.00938524
MC4R	-1.75235	1.63986	0.285251
SLN	-1.75188	0.754819	0.0202909
CCDC151	-1.74968	0.970613	0.0714428
APOB	-1.74351	0.706606	0.0136081
TH	-1.74286	2.02978	0.390536
CPNE5	-1.7415	0.367535	2.15503e-06
TM4SF18	-1.74045	1.62966	0.285528
NPR3	-1.73738	0.34172	3.69149e-07
NR5A1	-1.73361	1.69133	0.305364
CD22	-1.73235	1.59709	0.278058
NDP	-1.73129	1.87251	0.355185
MIR221	-1.73102	1.34933	0.199536
DHDH	-1.73032	1.38919	0.212928
MIR1276	-1.72925	1.88922	0.360021
SNORA47	-1.72865	1.8234	0.34311
CXCL6	-1.72522	1.05293	0.101318
BCRP3	-1.72515	1.15992	0.136938
FNDC5	-1.71893	0.309696	2.85061e-08
PELI2	-1.7172	0.485311	0.000402643
SLC13A1	-1.71719	2.00349	0.39139
PPM1N	-1.71709	0.858585	0.0455099
FSTL4	-1.71652	1.15452	0.137071
VSIG2	-1.71488	1.90385	0.367725
INHBB	-1.71474	0.346208	7.31114e-07
NPTX1	-1.71335	0.996176	0.0854454
MIR1915	-1.71279	2.33231	0.462721
UNC93A	-1.71071	1.44347	0.235963
VTCN1	-1.70922	0.249222	6.97219e-12
LRIT3	-1.70911	1.61194	0.289016
PLA1A	-1.70853	1.27716	0.180976
CXCL1	-1.70447	0.54851	0.00188711
TIE1	-1.70406	0.71557	0.0172468
PTPRT	-1.70096	0.364475	3.05823e-06
USH1G	-1.69729	0.847696	0.0452586
WDR93	-1.69549	2.09513	0.418371
METTL11B	-1.69442	0.728132	0.0199614
ODAM	-1.69227	0.729215	0.0203048
MYADML2	-1.68862	0.569098	0.00300534
ABCA17P	-1.68836	1.47867	0.253533
CRHBP	-1.68743	0.497184	0.000688885
SNORD38A	-1.68653	0.954966	0.077386
MSC	-1.68439	0.772914	0.0293114
SELE	-1.68424	0.81069	0.0377514
RGS7	-1.6835	1.44023	0.242439
PCSK2	-1.67979	1.75089	0.33736
ASGR2	-1.67942	3.24168	0.604409
MIR765	-1.6784	1.94762	0.388814
EXOC3L4	-1.67831	1.65622	0.310898
WDR64	-1.67677	1.94946	0.389721
RNASE6	-1.67425	1.06929	0.117403
VIT	-1.67398	0.893698	0.0610558
FSHR	-1.67353	1.08739	0.123796
ARHGAP4	-1.66973	0.425914	8.84235e-05
TMEM132C	-1.66817	0.672325	0.0130941
MAG	-1.66728	2.21276	0.45116
POTEKP	-1.66322	1.05222	0.113952
JPH4	-1.66233	1.70381	0.329238
MIRLET7D	-1.66207	1.35883	0.221269
HTRA3	-1.66036	0.239529	4.15612e-12
PROCA1	-1.65943	0.518468	0.0013712
FGR	-1.65843	1.7828	0.35225
CAV3	-1.65762	1.49754	0.268339
CYP1B1	-1.65327	0.5051	0.00106352
ABCC11	-1.65092	1.29489	0.202325
COMP	-1.64952	0.673809	0.0143629
DLK1	-1.64941	0.224436	1.99509e-13
MYO1F	-1.64911	0.735087	0.0248697
GRHL2	-1.64865	0.845101	0.0510777
NRXN1	-1.64771	0.669593	0.0138643
FRMD6	-1.64769	0.213311	1.12431e-14
KLRC4-KLRK1	-1.64122	2.06615	0.427
AKR1B15	-1.64009	1.98182	0.407914
FAM162B	-1.63478	1.30004	0.208578
ANGPT1	-1.62885	0.470967	0.000543145
HCAR1	-1.62536	0.991453	0.101135
SLITRK5	-1.62469	1.48449	0.273762
FAM20A	-1.62393	0.332924	1.07285e-06
FHAD1	-1.62243	0.906384	0.0734541
FAM157B	-1.62065	1.477	0.272531
NWD1	-1.61982	1.52691	0.288759
GBX2	-1.61747	1.15299	0.160662
ITGB7	-1.61641	0.774341	0.0368455
ATP2B2	-1.61513	0.736565	0.0283225
KRT6A	-1.61264	0.309076	1.81256e-07
RSPH6A	-1.6125	1.45821	0.26881
NUP210L	-1.61092	1.23359	0.191595
SYCP2	-1.61003	0.927344	0.0825341
AIRE	-1.60883	2.47472	0.515623
PRELP	-1.60296	0.994259	0.106916
DPEP2	-1.60067	2.34164	0.494247
IGFBP5	-1.59304	0.218673	3.21548e-13
SLC35D3	-1.59183	1.00544	0.113371
ISM1	-1.58866	0.804301	0.0482449
SLC6A1	-1.58647	1.17339	0.17636
ADH6	-1.58539	0.904714	0.0797116
FBLN7	-1.58296	0.994161	0.111326
KSR2	-1.57905	0.747447	0.0346357
PDE7B	-1.57474	0.926637	0.0892415
SNX31	-1.57432	1.70844	0.356791
POU4F1	-1.572	0.98549	0.11068
KRT6B	-1.57178	0.728579	0.0309808
PLSCR5	-1.57102	0.456639	0.000580878
SLC16A10	-1.57093	0.457591	0.000596856
C5orf47	-1.56915	1.58424	0.321943
PDZD3	-1.56901	1.92324	0.414606
COLEC12	-1.5689	0.233003	1.65757e-11
CFH	-1.5678	0.612772	0.0105113
MYO15A	-1.56509	0.750403	0.0370085
SMOC2	-1.56399	1.00745	0.120561
SALL4	-1.5637	0.66611	0.018899
ELAVL3	-1.56346	1.84864	0.397702
DNAJC5G	-1.56269	0.640734	0.0147318
CACNA1F	-1.56014	2.41011	0.517417
EPHA6	-1.55956	0.949551	0.100503
WBP11P1	-1.55861	1.93976	0.421684
CRISPLD2	-1.55752	0.257012	1.3602e-09
HOPX	-1.55686	0.343613	5.87454e-06
EPHA8	-1.55671	1.83727	0.396831
PITX1	-1.5565	0.463576	0.000786247
ARHGEF15	-1.5545	0.439093	0.000399749
EBF1	-1.5532	1.09749	0.157002
CCDC81	-1.55313	0.917236	0.0904026
CNTN2	-1.55304	1.21762	0.20214
GJB4	-1.55288	1.26287	0.218832
ALOX15	-1.55248	1.04198	0.136243
FXYD3	-1.55086	0.777983	0.0462132
BLNK	-1.55032	0.762165	0.041942
CYP2C18	-1.54948	2.05297	0.450398
SNAI2	-1.54356	0.198904	8.47133e-15
KLK8	-1.54248	0.893118	0.0841549
GABRP	-1.54079	0.190936	7.04814e-16
SLC2A5	-1.53934	1.76604	0.383409
FGF18	-1.53862	0.342561	7.07164e-06
SLC39A2	-1.53847	1.00223	0.124772
TGFBI	-1.53473	0.217698	1.79126e-12
GABRQ	-1.53473	0.826094	0.0631958
LRRC10	-1.53443	0.29682	2.34632e-07
SIX1	-1.53187	2.21028	0.488267
FMN2	-1.5318	0.767921	0.046071
DIO3	-1.53102	1.67278	0.360056
REG3G	-1.52907	1.03976	0.141401
NPAS3	-1.52718	0.582847	0.00878777
MIR490	-1.52285	2.04388	0.456224
ATAD3C	-1.52161	0.408022	0.00019207
PTH2	-1.51763	1.73537	0.381831
GRID2IP	-1.51676	0.914964	0.0973728
RASD1	-1.51627	0.463109	0.00105996
CER1	-1.51456	1.54368	0.326525
MIR210	-1.51213	1.92172	0.431364
ASB5	-1.5115	1.3867	0.275714
HLX	-1.51068	1.14837	0.188341
IGLON5	-1.50765	0.428499	0.0004341
ATP8B4	-1.5075	1.24576	0.226239
TYRP1	-1.50431	1.26372	0.233897
HGD	-1.50274	1.50928	0.31941
TLE1	-1.50206	0.561887	0.00751202
PCDHGA12	-1.50082	0.78118	0.0547044
MIR4730	-1.49854	1.24316	0.228037
CNR1	-1.49773	0.492185	0.00234212
CLUL1	-1.49712	0.886667	0.09132
ERAS	-1.49645	2.18174	0.492779
APOC1	-1.49611	0.813613	0.0659378
CD34	-1.49364	1.15445	0.19573
F5	-1.4886	0.746611	0.0461725
TM4SF20	-1.48857	1.92703	0.439838
GFRA3	-1.48853	0.64083	0.0201891
GDF10	-1.48735	1.87121	0.426696
CYP19A1	-1.48732	1.45751	0.307516
TIPARP-AS1	-1.4849	1.18981	0.212028
CCDC54	-1.48259	2.15167	0.490796
NHS	-1.48058	0.598845	0.0134214
ZSCAN4	-1.47915	1.50735	0.32645
POMC	-1.47715	1.3716	0.281503
TMEM26	-1.4771	1.41139	0.295307
SPHKAP	-1.47696	0.48774	0.00246036
APOA2	-1.47637	0.966559	0.126648
RSPO2	-1.47413	0.898181	0.100748
TFAP2C	-1.47409	0.394552	0.000186884
DDX11L2	-1.47224	0.845619	0.0816797
TAS2R3	-1.47092	0.958848	0.125017
ADCY10	-1.46926	0.876674	0.0937483
TXNIP	-1.46808	0.17929	2.64956e-16
SERPINA4	-1.4678	1.62083	0.365156
TNS4	-1.46611	0.291937	5.11321e-07
B3GALT2	-1.46608	0.326373	7.05448e-06
MLNR	-1.46607	1.97672	0.458289
ST6GALNAC1	-1.46568	0.753379	0.0517173
IRF4	-1.46409	0.628516	0.0198354
CXCL2	-1.46186	0.748717	0.0508809
RPS10-NUDT3	-1.46063	2.31776	0.52857
APCDD1	-1.46006	0.296475	8.44731e-07
ZBTB16	-1.45861	0.610957	0.0169673
ALPL	-1.45858	0.614764	0.0176643
GDF3	-1.45851	1.14858	0.204143
CRYM	-1.4567	0.79659	0.0674487
KLRG2	-1.45559	0.674811	0.0310033
AP1M2	-1.453	1.17935	0.217938
SLC22A8	-1.44937	2.41488	0.548385
TGFA	-1.44831	0.712424	0.0420589
C3	-1.44563	0.495542	0.00353099
PLAC1	-1.44544	0.993076	0.145527
GJB1	-1.44452	1.5384	0.347744
SHH	-1.44327	1.83735	0.432149
LRRC55	-1.44141	0.649137	0.0263849
ANKRD30B	-1.44087	1.98765	0.468507
DOC2A	-1.43985	0.804443	0.0734748
SH3GL1P2	-1.43896	1.07264	0.179755
SERPINB2	-1.43741	0.364901	8.17583e-05
IGSF10	-1.43735	0.579089	0.0130614
SLA	-1.43635	0.818623	0.0793298
MYCN	-1.43502	0.188821	2.96346e-14
DMRT1	-1.43479	1.5242	0.346531
GABRR1	-1.43327	1.92959	0.457612
RBFOX1	-1.43305	0.837205	0.0869496
SLFN11	-1.43251	0.740366	0.053007
S100A14	-1.43119	0.377347	0.00014897
AXDND1	-1.43112	1.98596	0.471145
GAS1	-1.43083	0.294746	1.20723e-06
HAS3	-1.42962	0.398653	0.000335615
TMPRSS6	-1.42763	0.599155	0.0171848
SNORD58A	-1.42761	2.09946	0.49651
CCRL2	-1.42528	1.16627	0.221676
ICAM4	-1.42526	0.964409	0.139446
CYTIP	-1.42315	2.0023	0.477234
WNT6	-1.42247	0.273047	1.89238e-07
FGFR4	-1.42184	0.3854	0.000224905
EGFLAM	-1.4197	0.599704	0.0179167
ST8SIA1	-1.41839	0.839178	0.0909866
KL	-1.41709	0.853306	0.0967718
ENAM	-1.41404	0.742886	0.0569835
CAPN13	-1.41164	0.550161	0.0102918
COL6A3	-1.41073	0.283161	6.2905e-07
SHISA2	-1.408	0.26745	1.40557e-07
C11orf91	-1.40685	0.95704	0.14156
GGTA1P	-1.40677	2.12462	0.50789
TULP2	-1.40656	1.73773	0.418272
AHRR	-1.40647	0.248266	1.46865e-08
NKD1	-1.40593	0.247378	1.32081e-08
ANPEP	-1.40504	0.838451	0.0937851
SLC5A7	-1.40443	2.25456	0.533332
UPB1	-1.40418	1.42028	0.322829
BCL6B	-1.40403	1.29106	0.276815
PIK3R5	-1.40234	2.38797	0.557034
MIR659	-1.40231	2.07513	0.499187
CAMP	-1.40212	2.01436	0.486388
PSG9	-1.40086	1.78208	0.431822
DNMT3L	-1.40065	1.49087	0.347481
KCNN2	-1.39865	0.333617	2.76031e-05
HSP90B3P	-1.39815	1.36176	0.304549
KLRF2	-1.39757	1.80367	0.43843
MMP10	-1.3975	0.745573	0.0608763
DCLK3	-1.3965	1.61016	0.385774
CHIT1	-1.39572	1.56814	0.37344
TPTE	-1.39536	1.99833	0.485012
SLC5A1	-1.39294	0.541588	0.0101126
CHRD	-1.39217	0.410343	0.000692088
IL17B	-1.39031	0.919162	0.130385
PCDH19	-1.39023	0.455397	0.00226721
PTK6	-1.39017	0.668917	0.0376874
RBKS	-1.38778	0.623518	0.0260328
ARHGAP8	-1.38744	1.95671	0.478283
RAD9B	-1.38685	1.07431	0.196728
HTR1E	-1.38479	1.7726	0.434672
ZNF716	-1.38281	1.67004	0.407664
PDE6A	-1.3812	0.938652	0.141165
SHBG	-1.38086	1.01467	0.173547
ATP1B2	-1.38046	0.398466	0.000531348
KCNH1	-1.38007	0.584695	0.0182587
SNORD88C	-1.37978	1.43708	0.336991
VCAM1	-1.37914	0.239416	8.38931e-09
WFDC10B	-1.37885	1.78896	0.440851
MYRIP	-1.37635	0.850652	0.105665
FOXF1	-1.375	1.2338	0.26509
TNFSF10	-1.37444	1.26508	0.277279
BRDT	-1.37438	2.78827	0.622072
DUOXA1	-1.37398	0.982841	0.162123
WDR86	-1.37092	0.353918	0.000107253
CALN1	-1.37	0.463968	0.00314906
C12orf56	-1.36897	1.75506	0.435383
NXPH2	-1.36855	0.312288	1.1742e-05
ITIH1	-1.36745	1.40512	0.330457
C8orf34	-1.36593	1.21715	0.261762
TTBK1	-1.36513	1.66478	0.41221
SELL	-1.36227	0.74714	0.0682564
GDNF	-1.36104	0.304287	7.71689e-06
MYBPHL	-1.3602	0.702337	0.0527844
SNORD116-27	-1.35694	1.22974	0.269839
NTM	-1.35683	0.255579	1.10326e-07
SLCO2A1	-1.35635	0.199162	9.7421e-12
TTR	-1.35606	1.26434	0.283477
IFITM1	-1.35543	0.405481	0.000829467
CCDC7	-1.35487	1.13542	0.232763
SCG2	-1.35469	0.795403	0.0885411
BFSP2	-1.35383	2.19963	0.538237
RARRES2	-1.352	0.945532	0.152751
FAM83E	-1.35111	1.36206	0.321219
CAMK2N1	-1.35091	0.77159	0.0799785
S100A6	-1.34797	0.336106	6.05792e-05
CHCHD2	-1.34769	1.94643	0.488691
NEK5	-1.34762	1.28501	0.294306
ENTPD8	-1.34704	1.69204	0.425972
GLYATL2	-1.34573	2.22715	0.545686
STEAP1	-1.34528	1.09551	0.219446
GCNT3	-1.34426	1.13317	0.235511
GYS2	-1.34232	1.33634	0.315149
GPC3	-1.34185	0.266722	4.88168e-07
MTNR1A	-1.33913	1.85704	0.47084
GABRA3	-1.33899	0.482928	0.00556033
LDB3	-1.3382	0.511347	0.00887046
PTPRZ1	-1.33774	1.05756	0.205895
FMOD	-1.33489	0.480409	0.00545836
FRMPD4	-1.33457	0.523129	0.0107376
CORIN	-1.33415	0.307049	1.3922e-05
RNASEK	-1.33239	0.534569	0.0126861
ZNF804A	-1.33222	0.660288	0.0436299
FLG2	-1.3321	0.803241	0.0972356
DNASE1L3	-1.33209	1.9722	0.499399
ZAN	-1.33204	1.15221	0.247649
SYT10	-1.33123	0.419158	0.00149338
ATP1A4	-1.33057	0.808611	0.0998677
XKR9	-1.32986	1.37457	0.333308
KANK3	-1.32879	0.464698	0.00424347
TMEM204	-1.32853	0.69792	0.0569689
CDH18	-1.32795	1.98869	0.504291
FGFR3	-1.32344	0.32261	4.09097e-05
CCDC60	-1.3224	1.98029	0.504274
PFKFB1	-1.32169	0.869131	0.128334
CNTFR	-1.32156	0.620892	0.0332972
HNF4G	-1.32041	1.11779	0.237496
COL17A1	-1.3186	0.600228	0.0280327
LOXL4	-1.31749	0.235062	2.08445e-08
TMEM156	-1.31703	2.03499	0.517508
AGRP	-1.31387	1.59443	0.409918
DKK1	-1.31192	0.581914	0.0241658
PON1	-1.31065	1.56111	0.401152
ZSCAN1	-1.31013	0.823527	0.111637
APOL4	-1.30948	1.81576	0.470802
LRRC3B	-1.30781	1.22661	0.286334
CCDC3	-1.30754	0.608142	0.0315502
PLXNA4	-1.30733	0.252164	2.16653e-07
SULT1E1	-1.30545	0.384191	0.000679004
FLT3	-1.3051	2.18048	0.54948
MIR4728	-1.30433	1.55729	0.402275
IL1RAPL1	-1.30427	0.994271	0.189594
PCDH17	-1.30265	0.342227	0.00014101
CACNG8	-1.30253	1.15998	0.261485
OLFM3	-1.30192	1.71919	0.448878
RAB41	-1.30054	0.882371	0.140505
UPK2	-1.29924	0.775111	0.0936996
PIP5K1P1	-1.2978	1.38825	0.349866
MYCNOS	-1.29539	1.02831	0.207767
KCNE4	-1.29416	0.511378	0.0113825
LRRC4C	-1.29284	0.465466	0.00547754
VSNL1	-1.29113	0.586987	0.0278361
ITLN1	-1.29052	1.40663	0.358904
SLC17A7	-1.28735	1.28505	0.316443
SFRP5	-1.28729	0.477419	0.0070103
LRRC10B	-1.28704	0.825735	0.119077
SMAGP	-1.28673	0.751463	0.0868419
DLG2	-1.28445	0.472984	0.00661485
MIR497HG	-1.2838	1.70343	0.451055
ZNF878	-1.28376	1.00989	0.203662
MIR641	-1.28271	0.881376	0.145574
RPS10P7	-1.282	1.41514	0.364979
UTS2R	-1.28142	1.15367	0.266684
CYP4Z1	-1.28099	2.16032	0.553206
SRL	-1.28066	0.58942	0.0297992
LFNG	-1.27935	0.286832	8.18564e-06
WNT4	-1.2793	0.441751	0.00377971
RASSF10	-1.27898	0.38101	0.000788475
KRT15	-1.27799	0.520467	0.01407
NLRP9	-1.27782	1.10049	0.245589
SNCAIP	-1.27451	0.346311	0.000233002
ATP6V0A4	-1.2734	0.556604	0.0221485
NRCAM	-1.27324	0.296064	1.70364e-05
C1orf162	-1.27297	0.781347	0.10327
PRODH	-1.27001	0.256113	7.09326e-07
MIR208B	-1.26878	2.3277	0.585699
BIN2	-1.26781	1.67446	0.448962
LMOD2	-1.26775	0.327897	0.000110492
CSF3R	-1.26644	0.891871	0.155612
SYT5	-1.26619	1.26285	0.316032
SLC28A3	-1.26376	0.55428	0.0226076
CAMKV	-1.26029	0.967651	0.192772
CACNA1E	-1.25873	0.616254	0.0410965
FAM166B	-1.25713	1.99926	0.529483
HSD17B6	-1.25674	0.797378	0.115006
SLC1A6	-1.25562	0.329386	0.000137853
ART3	-1.25363	0.58363	0.0317151
AK5	-1.25361	0.826954	0.129534
KCNK10	-1.25311	1.49557	0.402094
EGOT	-1.25249	1.22088	0.304941
FN1	-1.25205	0.117348	1.41414e-26
ELMO1	-1.25197	0.361968	0.000542613
DCST2	-1.2519	0.844991	0.138459
MYO1G	-1.25163	0.943261	0.184537
IGLL3P	-1.24974	1.28985	0.332592
TRIM67	-1.24928	0.729503	0.0868028
KCTD19	-1.24916	1.20992	0.301872
SLC24A4	-1.24906	1.39047	0.369024
FLJ16779	-1.24904	0.190074	4.98626e-11
SNORD116-18	-1.2489	1.4902	0.401988
SLC39A5	-1.24798	1.28087	0.3299
MAOA	-1.24716	0.219286	1.29004e-08
FOLH1B	-1.24714	0.873879	0.15354
LIPC	-1.24688	2.36835	0.598556
COL5A3	-1.24532	0.485748	0.0103559
ANKRD34B	-1.24523	0.390261	0.001419
ACTC1	-1.24437	0.233429	9.77555e-08
KCNMB2	-1.24393	1.05591	0.238773
GUSBP3	-1.24387	0.520025	0.0167595
RRN3P2	-1.24353	1.88357	0.509127
BHLHA15	-1.24263	1.58617	0.433383
ASPA	-1.23802	2.99682	0.679525
FGF9	-1.23658	0.517277	0.0168226
TMEM163	-1.23633	0.355645	0.000508364
TSPEAR	-1.23538	0.906148	0.172777
IL13RA2	-1.23524	1.16412	0.288647
SEMA3D	-1.23492	0.206256	2.13332e-09
SPIN2B	-1.23473	0.567435	0.0295564
ITGB6	-1.23454	0.214841	9.12179e-09
LRRN3	-1.23445	0.569912	0.0303088
SLC1A7	-1.23436	2.59932	0.634873
GALNTL6	-1.23429	1.55224	0.426516
TMEM236	-1.23282	1.33048	0.354135
KRT14	-1.23221	0.322715	0.000134401
PRR16	-1.23053	0.510668	0.0159676
GNG2	-1.23052	0.461168	0.00762456
GABRE	-1.23013	0.415428	0.00306538
ITGB4	-1.22989	0.586537	0.0360054
NETO1	-1.22773	0.686662	0.073782
GCM1	-1.22755	1.91677	0.521897
ROBO4	-1.22732	1.08798	0.259288
CDK15	-1.22712	0.636153	0.0537343
PLCXD3	-1.22569	0.281427	1.32919e-05
CRIP1	-1.22539	0.464682	0.0083628
CHKB	-1.22527	1.38325	0.375729
C7orf61	-1.22517	0.719034	0.0883988
KRT81	-1.22498	0.643491	0.0569567
VMAC	-1.22335	0.414472	0.00316159
LY6K	-1.22229	1.67419	0.465341
TGM2	-1.22221	0.467215	0.00889772
IGF2	-1.22207	0.271486	6.75092e-06
SGK2	-1.22152	0.668343	0.0675962
KLF17	-1.22114	1.81895	0.502001
C12orf54	-1.21977	2.32565	0.599941
TOX2	-1.21907	0.805421	0.130131
FOXD2	-1.21901	1.63633	0.456293
IGFL3	-1.21845	1.07187	0.255644
CNFN	-1.21712	1.40053	0.384825
PKHD1	-1.21621	0.850132	0.15254
CDKN2B	-1.2141	0.152839	1.9627e-15
GABRR2	-1.21206	0.676636	0.0732455
C5orf49	-1.21124	1.00429	0.227792
NPAS4	-1.20952	0.642681	0.0598364
MIR3132	-1.20948	2.28486	0.596567
CXCL11	-1.2094	1.41044	0.391192
FLT4	-1.20917	0.677946	0.0744919
THBD	-1.20894	0.238766	4.12109e-07
TF	-1.20743	0.95232	0.204839
SLC25A2	-1.20677	2.12769	0.570594
SLC6A13	-1.20496	0.70828	0.0888969
KCNK7	-1.20163	1.15328	0.297448
BGN	-1.20041	0.258939	3.5542e-06
C1orf127	-1.19842	0.988138	0.225205
KRT9	-1.19817	1.04373	0.250983
BEST2	-1.19576	1.32723	0.36762
IL12B	-1.19528	1.56159	0.444018
ALDH6A1	-1.19276	0.312259	0.000133578
CSMD1	-1.19132	0.779714	0.12654
PRDM14	-1.19072	3.57813	0.739302
FAM124A	-1.19054	0.489236	0.0149553
IQCF1	-1.18858	1.64541	0.470072
OTX2	-1.18842	1.28433	0.354798
DNAH8	-1.18712	1.58099	0.452732
ABCC3	-1.18587	1.04636	0.257078
RLBP1	-1.18532	1.82695	0.51647
GRIN2A	-1.18481	0.383464	0.00200325
SHE	-1.18441	0.671248	0.0776495
PDGFRA	-1.18377	0.262112	6.29324e-06
ERP27	-1.18372	0.393692	0.00264077
GRID1	-1.18341	0.285912	3.4872e-05
CLDN2	-1.18219	0.631609	0.0612464
SMC1B	-1.18204	1.67277	0.47979
CCDC63	-1.18087	0.699251	0.0912651
AIM2	-1.17909	0.490988	0.01633
FRMD3	-1.17884	0.256363	4.25899e-06
GSTA2	-1.17818	3.40609	0.729414
HOXC13	-1.1781	1.29785	0.36402
IGFL2	-1.17798	0.540884	0.0294153
CYP2S1	-1.1772	0.401281	0.00335043
TMPRSS11B	-1.17703	1.36217	0.387539
CMTM5	-1.17534	0.409879	0.00413673
CDH1	-1.17457	0.779459	0.131836
FOXH1	-1.17441	2.01911	0.560803
NELL1	-1.17396	0.564558	0.037577
MYT1L	-1.17276	2.04319	0.565977
PLN	-1.17273	0.233434	5.0652e-07
RYR2	-1.17229	0.472848	0.0131676
PRPH	-1.16974	1.41858	0.409608
PITX2	-1.16829	0.386229	0.00248752
CPN1	-1.16827	2.07612	0.573628
RGS6	-1.16738	0.656945	0.0755698
RBM26-AS1	-1.16623	0.668718	0.0811641
BMX	-1.16549	2.36845	0.622656
MIR3939	-1.16529	1.14694	0.309626
RERG	-1.16492	0.858375	0.174741
POSTN	-1.16316	0.167824	4.18391e-12
FGF10	-1.16119	0.976723	0.234492
NPW	-1.16083	0.670445	0.0833735
DLGAP1	-1.1606	0.596664	0.051758
ITGAX	-1.16023	1.6274	0.475884
SPN	-1.16018	0.483728	0.0164658
EPHB1	-1.15939	0.532144	0.0293523
ABCG2	-1.15657	0.523989	0.0272974
IL1R1	-1.15624	0.188884	9.27296e-10
ADARB2	-1.15602	1.70631	0.498092
DCN	-1.1555	0.468058	0.0135604
CDH12	-1.1521	0.910015	0.205507
PDZK1	-1.15182	0.389997	0.00314281
GPRIN3	-1.1517	0.268779	1.82779e-05
FOXA2	-1.15141	1.39622	0.409565
TMEM132D	-1.15104	0.926106	0.213913
PCSK4	-1.1509	0.387388	0.00296908
PPP2R2B	-1.14962	0.445359	0.00984195
ELOVL2	-1.14948	0.658909	0.0810678
KLK9	-1.14898	2.43069	0.636429
EREG	-1.14748	1.04424	0.271824
HHIP	-1.14543	0.345893	0.000927893
IRX6	-1.14368	1.26912	0.367504
HES2	-1.14342	0.350641	0.0011104
C10orf71	-1.1434	0.411783	0.0054915
SPP1	-1.14285	0.744684	0.124864
ITGA9	-1.1423	0.187659	1.14983e-09
CCDC85A	-1.14059	0.414014	0.00587001
MIR155HG	-1.13998	1.28765	0.375983
BVES	-1.13897	0.247435	4.16224e-06
C9orf135	-1.13876	3.57912	0.750359
RNF112	-1.13746	0.829274	0.170178
TFAP2B	-1.13696	0.487812	0.0197675
NOVA2	-1.13611	1.22587	0.354042
SCIN	-1.13477	0.84407	0.178817
R3HDML	-1.13416	1.70936	0.507013
PRSS50	-1.13156	0.655194	0.0841568
HAPLN1	-1.13125	0.257718	1.13628e-05
COL28A1	-1.1312	1.08714	0.298095
SLITRK6	-1.13091	0.20967	6.90085e-08
NRTN	-1.1307	0.32817	0.000570048
SLC16A11	-1.12969	1.84255	0.539803
C1orf105	-1.12925	0.387832	0.00359468
KCNK12	-1.12908	0.403953	0.00518884
LAG3	-1.12896	0.924001	0.221778
HAS2-AS1	-1.12846	1.89039	0.550544
ADAP2	-1.12667	0.922405	0.221916
IL2RB	-1.12594	0.22928	9.07309e-07
PSG5	-1.12499	0.430764	0.00901135
CXCL12	-1.12451	0.217373	2.30181e-07
BAMBI	-1.12387	0.224761	5.72517e-07
LEFTY2	-1.12275	0.276481	4.88929e-05
FST	-1.12238	0.271351	3.52999e-05
FOLH1	-1.12113	0.644569	0.0819729
PHYHIP	-1.1192	0.627143	0.0743266
EPAS1	-1.11793	0.164353	1.03166e-11
RIBC2	-1.117	1.09585	0.308064
ACTG2	-1.11588	0.31237	0.00035387
ATP1A2	-1.11542	0.540715	0.0391258
SLC2A2	-1.11508	1.18119	0.345154
CMYA5	-1.11487	0.298203	0.00018502
HSPB3	-1.11312	0.372635	0.00281585
GRAP	-1.11298	1.21796	0.360818
IL24	-1.11213	1.10244	0.313074
SEMA5A	-1.11035	0.274443	5.21398e-05
SOAT2	-1.11011	1.00527	0.269468
TTTY10	-1.10994	0.980483	0.25762
AQP5	-1.10955	2.17042	0.6092
TRIM49	-1.10936	2.32417	0.633139
CD70	-1.10744	1.81706	0.542214
EFCAB5	-1.10736	0.995753	0.266104
A2ML1	-1.10699	0.80813	0.170746
CATSPER3	-1.10602	0.906603	0.22248
SIX2	-1.10584	1.16154	0.341073
KCND2	-1.10529	0.727458	0.128665
DPP4	-1.10506	0.304804	0.000288442
SLC6A2	-1.10462	0.55378	0.0460759
EFHC2	-1.10379	0.802069	0.168767
KCNMA1	-1.10239	0.218174	4.35413e-07
UBQLN3	-1.10202	2.15098	0.608416
PCDH11Y	-1.10175	2.05748	0.592313
CLGN	-1.10139	0.327415	0.000768502
KCNA5	-1.10138	0.826378	0.182602
PRSS35	-1.10106	0.244788	6.85954e-06
LMX1B	-1.09969	1.01051	0.276484
TNNC2	-1.09898	1.54357	0.47648
CLDN24	-1.09771	1.67682	0.512701
VIPR1	-1.0973	0.481736	0.0227384
CORT	-1.09693	1.28303	0.392578
ITGAD	-1.09488	1.70464	0.520682
RHEBL1	-1.0927	0.739362	0.139437
F2	-1.0926	0.954454	0.252316
OSR2	-1.09172	0.993897	0.272018
HESX1	-1.09167	1.22724	0.373717
CP	-1.09005	0.941395	0.246902
RNASE1	-1.08997	0.514043	0.0339737
UGT2B7	-1.08957	1.26437	0.388824
SLC38A5	-1.08923	0.523091	0.0373152
MMP12	-1.08903	2.0981	0.603722
CPA2	-1.08758	2.78095	0.695737
MYH6	-1.08699	0.276134	8.26941e-05
GPR83	-1.08663	1.12729	0.33508
NOTUM	-1.08662	0.648273	0.0937049
HCAR2	-1.08521	2.59166	0.675411
PLEKHH2	-1.08472	0.695177	0.118676
IGDCC3	-1.08388	0.228437	2.0877e-06
HAAO	-1.08378	0.892108	0.224421
LAYN	-1.08248	0.289745	0.000187001
KRT7	-1.08229	0.612405	0.0771821
NODAL	-1.08043	0.571917	0.0588747
CACNA2D2	-1.0796	0.263851	4.28178e-05
ZIC1	-1.07953	2.05638	0.599606
PMEL	-1.07906	0.180192	2.11882e-09
TBXA2R	-1.07868	0.95127	0.25682
KLF2	-1.07822	0.578514	0.0623537
SNORD97	-1.07783	0.873277	0.217115
ADCY5	-1.07751	0.608056	0.0763847
INHA	-1.07633	0.210553	3.18921e-07
AHSG	-1.07577	1.77942	0.54547
SYT9	-1.0747	0.472299	0.0228784
SLC18A3	-1.07452	1.31633	0.41433
ASRGL1	-1.07444	0.428024	0.0120654
ISLR2	-1.07442	0.917321	0.241495
CFHR4	-1.07382	2.49603	0.667043
EDAR	-1.07304	0.99598	0.281316
CDK5R2	-1.07296	0.916637	0.241783
PP12613	-1.07283	1.91979	0.576279
SNORD16	-1.07242	1.72032	0.533032
SLC25A47	-1.07177	2.16442	0.620474
TMEM213	-1.07139	2.36698	0.650806
SNORD69	-1.07095	1.31367	0.414937
DSPP	-1.07061	2.13431	0.615934
NRG3	-1.06924	0.477518	0.0251449
ARR3	-1.0692	0.78814	0.174906
PDC	-1.06903	1.91226	0.576137
SNORA60	-1.06889	1.37837	0.438063
KRT19	-1.06698	0.469995	0.0231959
FAM71E2	-1.06646	1.67268	0.523751
SLCO6A1	-1.06642	1.36096	0.433288
ASCL1	-1.06599	1.41556	0.451418
MEGF10	-1.06591	0.521616	0.0410045
C10orf95	-1.0642	0.899463	0.236749
SORBS2	-1.06366	0.258819	3.962e-05
DEPDC4	-1.0633	1.02671	0.300366
SERPINI1	-1.06321	0.326873	0.00114332
CIITA	-1.06239	1.89592	0.575239
FRZB	-1.06209	0.476861	0.0259299
NOG	-1.06205	0.21818	1.12874e-06
NGEF	-1.06122	0.455057	0.0196972
RCSD1	-1.05832	0.262125	5.40301e-05
INSC	-1.0576	1.15508	0.359874
SLCO4C1	-1.056	0.535501	0.0486108
HSD3BP4	-1.05596	0.36902	0.00421605
HAS1	-1.05551	0.744098	0.156041
TSPO2	-1.05549	0.892736	0.237083
GRIK1	-1.0551	0.767701	0.16933
FABP7	-1.05435	3.7374	0.777861
RBM20	-1.05245	0.291569	0.00030665
KCNA3	-1.05069	1.86462	0.573102
CCDC102B	-1.05029	1.1597	0.365114
NANOG	-1.04993	3.30452	0.750694
GIP	-1.04987	0.964636	0.276437
BMF	-1.04698	0.182882	1.03522e-08
PFN4	-1.04696	0.989753	0.290148
MFAP4	-1.04681	0.2318	6.30243e-06
TNFSF4	-1.04658	0.320201	0.00108116
TRPC3	-1.04615	0.488906	0.0323733
TNIP3	-1.04526	1.11657	0.349204
TESK2	-1.04517	0.391417	0.00758009
HEY2	-1.04484	0.267421	9.34075e-05
SMTNL1	-1.04473	1.58336	0.509369
PKD1L3	-1.04397	0.700243	0.135996
ATP10A	-1.04239	0.46493	0.0249593
SLC35F1	-1.04202	0.41242	0.0115171
HAL	-1.04157	1.34175	0.437587
PEG3	-1.04082	1.59834	0.514923
ACSL6	-1.0404	1.33607	0.436158
HGF	-1.04034	1.26657	0.411429
PDE3A	-1.04014	0.331759	0.00171723
CACNG7	-1.03987	1.4469	0.472335
MBP	-1.03985	0.666756	0.118862
ADAMTS14	-1.03972	0.158209	4.9713e-11
CTHRC1	-1.03971	0.650895	0.110186
TPPP3	-1.03967	0.450988	0.0211492
TNC	-1.03904	0.215303	1.39354e-06
GLDC	-1.03847	0.773782	0.179575
SCN5A	-1.03828	0.543264	0.0559815
CCL27	-1.03749	1.29419	0.422753
LAMC2	-1.03685	0.786814	0.187577
VMO1	-1.03611	1.24157	0.403991
MYOCD	-1.03497	0.275155	0.000168949
CLEC18A	-1.03495	1.04767	0.323221
CADPS	-1.03473	0.286152	0.000299167
CACNA1A	-1.03442	0.863239	0.230801
ADAMTS6	-1.03419	0.175984	4.18685e-09
MUC17	-1.03412	1.62673	0.52497
LUZP2	-1.03385	1.00754	0.304841
PTHLH	-1.03355	0.521995	0.0477041
CATSPER1	-1.03196	1.0209	0.312094
FES	-1.03165	0.355593	0.00371709
HSD3B1	-1.03052	0.975394	0.290733
OR9A4	-1.02974	2.22908	0.644112
FMR1-AS1	-1.02878	1.18138	0.383847
PPP1R3C	-1.02851	0.283087	0.000279944
CALHM1	-1.02706	1.91572	0.591873
APOA1	-1.02519	0.42424	0.0156689
ACSL5	-1.02462	0.754492	0.174457
ACTN3	-1.02455	1.56882	0.51371
GDF6	-1.02278	0.233946	1.23182e-05
VWA5B2	-1.02276	0.836334	0.221366
FAM24B	-1.02268	0.698813	0.143342
LPAL2	-1.02221	1.12418	0.363195
KCNA4	-1.02103	0.478488	0.0328536
TSPAN32	-1.02102	0.56094	0.0687302
APOBEC2	-1.02082	0.267416	0.000134893
SNORD6	-1.02043	1.64112	0.534082
OLFML3	-1.0199	0.124679	2.83256e-16
MYLK3	-1.0199	0.263205	0.000106665
VENTX	-1.01919	3.2513	0.753922
TAF7L	-1.01918	1.14417	0.373056
NHLRC4	-1.01908	0.917362	0.26662
TNFRSF19	-1.01833	0.127741	1.56325e-15
GRM8	-1.01802	0.614929	0.0978204
C1orf116	-1.01679	0.355846	0.00427145
CYP26B1	-1.0166	0.330989	0.00213057
ROPN1L	-1.01397	1.52031	0.504806
ZIC3	-1.01346	1.34284	0.450421
ODF3B	-1.01342	0.776399	0.191797
PRDM16	-1.01326	0.319832	0.00153435
FBXL22	-1.01297	0.464235	0.0291083
SLC22A31	-1.01262	0.69179	0.143259
TNNT2	-1.01254	0.250007	5.12047e-05
CD248	-1.01234	0.259274	9.44087e-05
AIFM3	-1.01233	0.920059	0.271205
CCR7	-1.01079	1.09172	0.354517
METTL7B	-1.0092	1.00698	0.316243
EDN1	-1.00869	0.283003	0.000364917
MEI1	-1.00865	1.0653	0.34373
CNPY1	-1.00653	2.3726	0.671398
BMP2	-1.00614	0.261941	0.000122487
EGR2	-1.00614	0.447744	0.0246319
OLR1	-1.00604	0.723574	0.164414
ASPG	-1.00541	0.49633	0.0427965
CRTAC1	-1.0051	1.00195	0.315793
CACNB2	-1.00503	0.295421	0.000668875
MIR3682	-1.00475	1.73468	0.562445
ACY1	-1.00419	0.836289	0.229842
CXCL3	-1.00362	1.40216	0.474134
MIR4712	-1.00339	1.20935	0.406711
FAM189A2	-1.00323	0.200646	5.73226e-07
TNFRSF18	-1.00097	1.25357	0.424585
DACH1	-1.00085	0.62551	0.109587
LMCD1	-1.00033	0.210632	2.04241e-06
MT1F	-0.999187	0.862425	0.246628
FGFR2	-0.998965	0.231477	1.5916e-05
SHD	-0.997733	0.856971	0.24432
SULT1C2	-0.997259	0.978662	0.308202
NRP2	-0.997147	0.131858	3.96014e-14
KLHL10	-0.996946	1.6043	0.534322
DOCK10	-0.996464	0.691499	0.149579
CDC20B	-0.996436	2.18441	0.648276
CHST2	-0.995754	0.439446	0.0234555
ADAMTS5	-0.995587	0.482499	0.0390748
FREM2	-0.995069	0.309295	0.00129441
KLB	-0.994708	0.812266	0.220723
UNC13C	-0.994188	1.9302	0.606504
FGF12	-0.994005	0.363174	0.00620037
VRTN	-0.992946	1.1389	0.383291
INHBA	-0.992743	0.133031	8.48972e-14
OPRK1	-0.992136	1.12777	0.379006
PDE2A	-0.991354	0.582719	0.0888953
PRSS48	-0.991025	0.8374	0.236629
LAMA4	-0.990451	0.283233	0.000470605
LRRK1	-0.990111	0.776268	0.202141
TCL6	-0.989431	2.33717	0.672043
VWA1	-0.989403	0.250616	7.88427e-05
L1TD1	-0.989307	0.598373	0.0982638
IAPP	-0.987936	1.79465	0.581983
FIBIN	-0.987687	0.594651	0.0967233
HOXC8	-0.98724	2.12312	0.641934
TSSK3	-0.986723	0.467454	0.0347854
SLC24A3	-0.98658	0.293357	0.000770802
KRT8P41	-0.984942	0.673422	0.143579
CAPN14	-0.984735	0.489762	0.0443635
ST6GALNAC2	-0.984662	0.280136	0.000439847
MIR622	-0.984435	1.31301	0.453403
SPIB	-0.983825	1.11057	0.375686
WNT8B	-0.983467	1.32623	0.458361
KDR	-0.983457	0.241808	4.76026e-05
PDZRN3	-0.983187	0.246889	6.82521e-05
FAM78A	-0.982427	0.304828	0.00126904
GRIA4	-0.981245	1.08165	0.364313
SNORD68	-0.981055	1.22028	0.421422
ADRB1	-0.980328	1.61028	0.54266
C1orf54	-0.979468	0.710723	0.168163
DNASE1L2	-0.978356	0.809543	0.226844
KLHL38	-0.977808	0.503966	0.052352
CCBE1	-0.975828	0.486448	0.0448531
PRICKLE1	-0.97561	0.213588	4.93073e-06
KLF15	-0.97417	0.626736	0.1201
A2M	-0.973655	0.218035	7.9846e-06
POPDC2	-0.972915	0.245314	7.3089e-05
TMEM200A	-0.972858	0.375968	0.00966437
MYL7	-0.972678	0.241939	5.8115e-05
KCNH7	-0.972541	0.426829	0.0226954
RTN4RL1	-0.971765	0.428252	0.0232596
SEMA3G	-0.970446	0.492163	0.0486327
CGA	-0.970423	1.17045	0.407048
DDIT4L	-0.967742	0.619957	0.118528
SCN2A	-0.967583	1.14576	0.398396
TNFAIP6	-0.96737	0.975858	0.321538
PCSK1	-0.967325	1.27245	0.447131
PCDHGA5	-0.96686	0.738881	0.190688
LRRTM1	-0.966522	0.884673	0.274605
LRRC7	-0.966305	0.900897	0.283449
TRIM63	-0.966193	0.337959	0.00425108
PDE6G	-0.965904	1.26197	0.444037
S1PR1	-0.96482	0.336983	0.004195
SHISA3	-0.96385	0.937015	0.30365
IGF1	-0.963289	0.358721	0.00724547
CILP	-0.962775	0.539539	0.0743523
CLEC4D	-0.96269	3.3964	0.776836
PHEX	-0.962556	1.12969	0.394183
ENOX1	-0.962195	0.363095	0.00804971
RASGEF1C	-0.96185	1.24773	0.440779
HOXB9	-0.961105	1.16995	0.411366
TNFAIP8L2	-0.960672	1.97142	0.626047
IGFBP1	-0.960504	1.28763	0.455699
KCNJ6	-0.960243	1.25898	0.445633
TSIX	-0.95989	1.47317	0.514672
CABP7	-0.959292	1.02627	0.349923
ZFP42	-0.957148	0.498639	0.0549188
ALX4	-0.956903	0.550728	0.0822951
GREM2	-0.956817	0.638032	0.133708
GATA3	-0.956082	0.233495	4.22791e-05
TAL1	-0.956039	1.91933	0.618406
DPH3P1	-0.955602	0.71749	0.182904
GALNT8	-0.955598	1.19613	0.424345
EXTL1	-0.955418	0.242158	7.96543e-05
IRX4	-0.954993	0.317279	0.00261294
MTTP	-0.95433	1.44601	0.50927
NPAS1	-0.954227	0.69459	0.169504
KBTBD12	-0.953895	1.71763	0.578651
MIR100HG	-0.952905	0.276838	0.000577211
ATP6V1C2	-0.952335	0.405305	0.0187898
PTGER2	-0.952188	1.0989	0.386219
RASD2	-0.952066	0.396198	0.016261
ACTN2	-0.950956	0.289962	0.00103958
HIPK4	-0.950905	0.583556	0.103207
NCKAP5	-0.949572	0.405187	0.0191017
LRG1	-0.949552	1.0139	0.349
RBM24	-0.948694	0.286791	0.000939775
ADAMTS4	-0.947531	1.05855	0.370723
PGLYRP1	-0.947324	1.4925	0.52561
PTCH2	-0.946486	0.451599	0.0360949
DNAH12	-0.946099	0.936049	0.312142
SHISA6	-0.945808	1.16361	0.416321
KISS1	-0.945653	1.12626	0.401111
P2RX2	-0.945648	1.2103	0.434608
C20orf202	-0.945386	2.21397	0.669373
DSCAML1	-0.94509	1.17741	0.422156
GLYATL1	-0.944739	1.73537	0.586164
DEF6	-0.944733	0.535641	0.0777752
ART4	-0.944413	0.826155	0.252979
CPNE9	-0.944091	1.28007	0.460801
DGKB	-0.942707	0.567954	0.0969486
MMP9	-0.942574	0.156131	1.56929e-09
TTN	-0.942188	0.625572	0.132036
RNF138P1	-0.942053	0.467665	0.0439701
MYBPC3	-0.940663	0.510188	0.0652185
MRAP2	-0.940548	0.637669	0.140219
MTUS2	-0.939498	0.259848	0.000299692
MALL	-0.938903	1.41584	0.507239
KLRC3	-0.938054	0.754182	0.213572
TP63	-0.936633	0.344102	0.00648951
FAM122C	-0.936239	0.425206	0.027676
RBP4	-0.936237	0.521937	0.0728492
MIR593	-0.935991	1.766	0.596107
NCAM1	-0.935989	0.273255	0.000614062
MYOM1	-0.935654	0.289913	0.00124936
CASC1	-0.935464	1.58039	0.553905
PDE5A	-0.934341	0.218696	1.93447e-05
TIAF1	-0.933537	0.794773	0.240157
RNF152	-0.932989	0.256056	0.000268756
MDGA1	-0.932551	0.386532	0.0158387
GDF7	-0.932539	1.40594	0.507148
AMOT	-0.932304	0.266118	0.000459454
TEKT3	-0.932224	1.35057	0.490041
BACE1-AS	-0.931803	0.50938	0.0673561
RNF135	-0.931624	0.510915	0.0682363
LRRTM3	-0.931596	0.623646	0.135231
KRT3	-0.93138	1.18504	0.431899
CCDC160	-0.931166	0.856099	0.276735
TEX15	-0.931153	0.964082	0.334122
PGLYRP4	-0.931012	0.834349	0.264484
ASTN1	-0.930944	0.454319	0.0404524
STON1-GTF2A1L	-0.930366	1.93137	0.63001
RHBDL1	-0.930283	0.48465	0.0549218
KLHDC7A	-0.930252	1.08574	0.391562
MT1G	-0.929727	2.53542	0.713846
NGF	-0.929628	0.597891	0.119983
BAIAP3	-0.928777	0.415285	0.0253204
SEZ6	-0.928438	0.665284	0.16285
NKAIN4	-0.928421	0.291853	0.00146703
TTTY14	-0.927949	0.795812	0.243598
OR52B6	-0.927885	1.62358	0.567656
MIR4263	-0.927816	1.89381	0.62419
P2RY4	-0.927542	1.27976	0.468588
UNC80	-0.927514	0.698258	0.18407
SH2D3C	-0.926385	0.751789	0.217859
C5	-0.924538	0.41521	0.0259692
RDH5	-0.923105	0.847666	0.276156
DMC1	-0.921978	0.782359	0.238614
PODN	-0.921899	0.648626	0.155226
STK32B	-0.920464	0.699372	0.18813
RGPD4	-0.920221	0.65745	0.161608
CHODL	-0.920155	0.97617	0.345876
RAB40AL	-0.920019	1.54725	0.5521
NDNF	-0.919673	0.258248	0.000369159
DMD	-0.919487	0.229561	6.19107e-05
CAPN6	-0.919123	0.271349	0.000706008
SLITRK3	-0.917465	0.689899	0.183567
TG	-0.916521	0.629119	0.145163
SNORA5B	-0.916286	1.37882	0.506343
SPON2	-0.916164	0.520639	0.07846
ONECUT2	-0.915875	0.444939	0.039549
CMAHP	-0.915275	0.496079	0.0650348
CES3	-0.915238	0.809611	0.258279
TMEM191C	-0.914276	1.11289	0.411344
TBX20	-0.913941	0.338312	0.00690322
VGLL3	-0.91391	0.266688	0.00061053
FLRT3	-0.913847	0.267143	0.000624341
COL4A6	-0.913793	0.184479	7.29343e-07
LRRC70	-0.91321	1.67767	0.586213
GPR61	-0.91299	0.998505	0.36053
PRRX1	-0.911861	0.295916	0.00205973
DEPTOR	-0.911302	0.787918	0.247438
RNF128	-0.91116	0.501135	0.0690347
SERPING1	-0.910724	0.618279	0.140751
TTLL2	-0.910555	0.831948	0.273742
PLIN5	-0.910392	0.865691	0.292966
KLHL13	-0.91015	0.265577	0.000610137
SLC8A1	-0.910096	0.252375	0.00031081
PKDCC	-0.909806	0.223638	4.73777e-05
CBLN3	-0.908871	0.464399	0.0503367
MIR3136	-0.908418	1.18634	0.443835
DNAH9	-0.907811	1.09031	0.405062
ZNF541	-0.90778	1.24177	0.464757
CBLN2	-0.90771	0.649559	0.162286
CUX2	-0.906749	0.33805	0.00731202
GUCY1A2	-0.906266	0.251938	0.000321692
ASB15	-0.905777	1.72613	0.59976
THRB	-0.904941	0.18011	5.05082e-07
FREM1	-0.904667	0.254135	0.000371161
TMEM176A	-0.904562	0.339847	0.00777524
PAPPA	-0.903968	0.160729	1.86385e-08
MGP	-0.903474	0.373231	0.0154914
PRSS36	-0.903024	0.807745	0.263585
BNC2	-0.902185	0.241597	0.000188273
SH3BGR	-0.901912	0.241623	0.00018942
MYCT1	-0.90144	1.19185	0.449446
L1CAM	-0.899695	0.729987	0.217769
SULT1A1	-0.899212	0.762025	0.237989
SMYD1	-0.897571	0.271954	0.000965298
B3GAT1	-0.897497	0.565741	0.112647
AXIN2	-0.896678	0.198121	6.01344e-06
GCOM1	-0.896482	0.313836	0.00428295
ZNF572	-0.895912	1.4639	0.540535
NCCRP1	-0.895192	0.78741	0.255588
GPR78	-0.894983	0.808458	0.268283
PCDH8	-0.89458	0.666511	0.179536
KCNH2	-0.893621	0.292312	0.00223501
TDRD6	-0.893297	0.965146	0.354677
COLEC11	-0.8927	0.531656	0.0931335
GALNT6	-0.892642	0.642779	0.164917
EDN2	-0.892337	0.695186	0.199284
AANAT	-0.891981	1.02403	0.383728
HAS2	-0.891677	0.404125	0.0273531
ST7-AS1	-0.891599	0.618403	0.149365
S100A1	-0.891583	0.724243	0.218303
USH2A	-0.891413	0.513394	0.0825085
ST6GALNAC5	-0.890909	0.361382	0.0136905
ZBED2	-0.889697	0.402508	0.0270784
RNF224	-0.888606	0.774802	0.251431
CFP	-0.888179	0.816709	0.276811
KLK10	-0.88807	1.03064	0.388868
SOSTDC1	-0.887784	0.620842	0.152726
RASSF6	-0.886454	1.23346	0.472344
SLC1A3	-0.885899	0.180434	9.11529e-07
GLT1D1	-0.885735	1.09416	0.418222
NLRP5	-0.884941	1.58963	0.577736
SNORD87	-0.884793	1.61643	0.584122
TSPAN7	-0.884017	0.311681	0.00456409
DLEU2	-0.883714	0.519763	0.0890888
DAB1	-0.883382	0.605267	0.14443
ANO3	-0.882468	1.37006	0.519504
VSTM2L	-0.882415	0.36196	0.0147735
HS3ST1	-0.882316	0.451248	0.05055
HTR7	-0.881783	0.854923	0.302345
KIF25	-0.881567	2.43581	0.717413
TMEM139	-0.881345	0.397344	0.0265486
COL2A1	-0.881222	0.173965	4.07292e-07
SAMD3	-0.881053	1.48233	0.552264
ERRFI1	-0.880968	0.172986	3.52994e-07
PRRT2	-0.880838	0.255526	0.000566537
TUBB8	-0.880606	1.09832	0.422682
LSAMP	-0.879307	0.24271	0.000291349
ADRA1B	-0.878823	0.196422	7.67134e-06
CPXM1	-0.878548	0.267626	0.00102803
BMP10	-0.878478	0.857973	0.305883
GCNT4	-0.878337	0.446913	0.0493746
SEMA4A	-0.877996	0.2755	0.00143795
COL25A1	-0.876124	0.423495	0.0385652
DAPK2	-0.875888	0.61961	0.157476
SLC26A4	-0.875831	1.05134	0.404811
RASGRF1	-0.875696	0.309711	0.00469193
TIMP3	-0.873814	0.21416	4.49988e-05
ARHGAP29	-0.873364	0.17388	5.09218e-07
PSG4	-0.872043	0.421324	0.0384741
SUSD4	-0.87188	0.308349	0.00469022
NUDT9P1	-0.871513	1.09208	0.424854
TREX2	-0.871393	1.2204	0.475213
HAND1	-0.869939	0.285336	0.00229741
DCLK2	-0.869652	0.288625	0.00258605
PTGES	-0.868448	0.502795	0.0841247
GPR26	-0.867679	0.806727	0.282126
KCNJ3	-0.866872	0.673792	0.198249
SIPA1L2	-0.866354	0.235526	0.000234722
BARHL1	-0.865506	2.21639	0.696165
SORBS1	-0.865335	0.165631	1.74635e-07
SYNPO2	-0.865093	0.335442	0.00990969
SIGLEC6	-0.865072	0.533971	0.105217
SCN4B	-0.86334	0.534278	0.106116
BMPER	-0.863206	0.283818	0.00235474
PROX2	-0.862875	0.538324	0.108959
IGSF5	-0.862808	0.700004	0.217734
EDNRA	-0.862262	0.243154	0.000390887
STON1	-0.861774	0.245593	0.000449869
MN1	-0.861584	0.219646	8.75969e-05
KCNQ3	-0.860138	0.349954	0.0139767
ITGAM	-0.859867	1.0804	0.426105
SLC30A8	-0.859775	0.477332	0.0716699
PTAFR	-0.859554	0.539057	0.110813
ZNF575	-0.859109	1.07511	0.42424
SIAH3	-0.858364	1.73961	0.621713
SRPK3	-0.858351	0.543096	0.113997
TKTL1	-0.858043	1.96965	0.663103
MYCBPAP	-0.857432	1.43264	0.549508
TRIM34	-0.856986	1.67011	0.607858
LGI2	-0.856598	0.268675	0.00143146
PAMR1	-0.85642	0.372242	0.0214081
NRG1	-0.855932	0.341414	0.0121752
SPATA19	-0.855784	1.24555	0.492036
MYL2	-0.854271	0.460756	0.0637301
SERPINB5	-0.853508	1.62578	0.599594
KIRREL3	-0.853444	0.603787	0.157513
TDRD9	-0.853204	1.57094	0.587049
NACA2	-0.852712	2.17658	0.695231
GGT5	-0.852133	0.64538	0.186716
GJA5	-0.85187	0.230512	0.000219402
RELN	-0.850697	0.287666	0.00310407
NPNT	-0.849018	0.267643	0.0015129
MYC	-0.848447	0.179756	2.35857e-06
GPRC5A	-0.847905	0.232602	0.000267079
COL14A1	-0.847435	0.233271	0.000280332
RUNX1T1	-0.846778	0.224195	0.000158746
ENC1	-0.846593	0.195726	1.52255e-05
STX1B	-0.846165	0.279527	0.0024689
PCDH10	-0.845716	0.192761	1.14726e-05
RGN	-0.844684	0.644147	0.189749
PEX11G	-0.844428	0.556714	0.129315
CYP2C8	-0.844263	0.616201	0.170653
MMP17	-0.843391	0.412823	0.0410539
SNHG4	-0.843355	0.718889	0.240741
PTX3	-0.842972	0.429733	0.0498068
DACT2	-0.840889	0.532906	0.114582
ADRB2	-0.840448	0.565206	0.137021
MCEE	-0.839672	0.359572	0.0195329
SPTBN4	-0.839623	0.919435	0.36114
MCHR1	-0.839009	0.415412	0.0434139
RPL13P5	-0.838795	0.529413	0.113106
DUOX1	-0.837711	0.39609	0.0344341
PDGFRB	-0.83757	0.203314	3.79544e-05
CSMD2	-0.837139	0.4374	0.0556332
FIGNL2	-0.836764	0.257746	0.00116845
CX3CR1	-0.836316	1.12549	0.457439
AVIL	-0.835868	0.348688	0.0165218
PTPRB	-0.835288	0.194554	1.75998e-05
PRRG3	-0.834719	0.792247	0.292062
POU5F1P4	-0.833419	1.17235	0.477147
KRT78	-0.833412	2.14329	0.697389
NTRK3	-0.833375	0.519796	0.108874
MYO10	-0.833197	0.245385	0.000685099
KLHL29	-0.832301	0.266297	0.00177524
LGI4	-0.832183	0.479152	0.0824252
NXPH3	-0.832075	0.472252	0.0780811
COL20A1	-0.831688	0.914841	0.363294
GNG11	-0.831295	0.612367	0.174619
COL8A1	-0.831171	0.390112	0.0331224
CD40	-0.830812	0.207408	6.1837e-05
TNR	-0.828423	2.12882	0.697168
KCND1	-0.827557	0.32751	0.0115104
PTPRCAP	-0.827441	0.532119	0.119948
ATP6V1E2	-0.827288	0.497457	0.0963056
ARHGAP40	-0.8272	0.401388	0.0393174
TRHDE	-0.826543	0.726655	0.255345
TMOD1	-0.825006	0.261696	0.00161859
FCER1G	-0.82426	1.18181	0.485519
CPXM2	-0.823829	0.298806	0.00583222
KIF4B	-0.823722	1.10813	0.457273
ARL14	-0.823611	1.21811	0.498953
ENPP2	-0.82327	0.876782	0.347747
VNN1	-0.822905	1.72919	0.634152
MEP1B	-0.822575	0.928937	0.375886
AGAP2	-0.822045	1.19158	0.490271
SLC30A3	-0.822025	0.355413	0.0207296
MRPL33	-0.821765	0.267896	0.00215875
MKX	-0.821387	0.905915	0.364569
KCNJ8	-0.820992	0.486189	0.0912904
SNORD73A	-0.819768	0.588929	0.163933
RASL11B	-0.818781	0.298094	0.00601951
EMP2	-0.818295	0.243348	0.000771957
CD200R1	-0.818073	0.86253	0.342897
CEACAM1	-0.817888	0.492311	0.0966485
FBP1	-0.817767	1.41917	0.564462
GABRA4	-0.817694	1.00496	0.415839
RNASE7	-0.817678	1.30503	0.530948
RUNX2	-0.817371	0.206336	7.45218e-05
FOXC1	-0.817324	0.320291	0.0107163
KIF6	-0.816436	0.827567	0.323863
HPN	-0.816372	0.543044	0.132755
C2orf16	-0.816319	0.395531	0.0390314
DIRC3	-0.813263	0.680029	0.231726
ITGB1BP2	-0.813199	0.239209	0.000675003
SNORD116-16	-0.812627	1.74189	0.640843
SYNPO2L	-0.811598	0.273131	0.00296385
KLRD1	-0.811069	1.23343	0.510813
LPA	-0.810609	2.52807	0.748481
TMEM176B	-0.810586	0.325737	0.0128294
SEC14L5	-0.809386	0.428504	0.0589097
LRRIQ1	-0.809349	0.669242	0.226527
OPRD1	-0.809286	0.764318	0.289676
ZSCAN5B	-0.809279	1.80468	0.65384
HOGA1	-0.808902	1.14276	0.479037
MXRA5	-0.808297	0.233612	0.000540185
MYL3	-0.808012	0.251192	0.00129671
ELN	-0.807066	0.383055	0.0351245
FOXI3	-0.806536	0.766801	0.292883
SCNN1G	-0.806448	1.40767	0.566714
ADAMTS19	-0.806352	0.264821	0.00232763
FILIP1L	-0.806208	0.193659	3.14056e-05
PCDH1	-0.806094	0.230183	0.000461821
CSRP3	-0.805723	0.224877	0.000339739
CCDC162P	-0.805586	0.718091	0.261929
MYO15B	-0.805182	0.236889	0.00067637
PACRG	-0.80481	1.13041	0.476488
SNORD4A	-0.804733	1.39721	0.564643
CD200	-0.803808	0.3799	0.0343586
CA2	-0.803714	0.456916	0.0785781
CNKSR2	-0.803206	0.197416	4.72984e-05
CHRM2	-0.803125	0.272306	0.00318441
CLEC2L	-0.803102	3.31594	0.808629
DPF3	-0.802043	0.309411	0.00953745
GUCY2C	-0.801924	1.27245	0.528549
AQP2	-0.801772	2.08031	0.699934
PTCRA	-0.801772	2.08031	0.699934
GNAS-AS1	-0.800895	1.14411	0.483918
IL18RAP	-0.800793	1.92718	0.677756
PDE1C	-0.800522	0.344515	0.020146
HPSE2	-0.799965	1.09822	0.466355
TFAP2A	-0.799766	0.234889	0.000661966
DUSP27	-0.799755	0.326673	0.014358
ROBO2	-0.799732	0.299577	0.0075957
NLRP14	-0.799694	1.07776	0.45809
GJB2	-0.799594	0.245133	0.00110677
SLC23A3	-0.79886	0.664134	0.229031
SGIP1	-0.798363	0.369761	0.0308399
SYN3	-0.79808	1.09298	0.465274
DSTNP2	-0.797801	0.503992	0.11343
FGF16	-0.797297	2.42627	0.74245
IGSF21	-0.797297	2.42627	0.74245
SLC34A2	-0.79716	0.404343	0.0486674
CHRNG	-0.796773	1.15457	0.49013
NAPSA	-0.796555	1.06062	0.452638
KCNG1	-0.796481	0.173171	4.23714e-06
ETV2	-0.796382	1.332	0.549917
SORCS3	-0.795866	0.38292	0.0376713
MYLK	-0.795808	0.148511	8.38847e-08
PYGM	-0.795471	0.325659	0.0145798
FZD1	-0.795361	0.186007	1.90309e-05
HMOX1	-0.795353	0.455492	0.0807862
HEPHL1	-0.795303	0.931549	0.393248
IGFLR1	-0.794996	0.587751	0.176181
PLEKHG4	-0.794289	0.396548	0.0451763
CALCA	-0.793962	2.21833	0.720411
ANKRD20A5P	-0.793117	0.535307	0.138444
NUPR1	-0.793096	1.11172	0.475603
HSPB7	-0.792748	0.250688	0.00156534
MYLK4	-0.791882	0.471966	0.0933794
CD9	-0.791206	0.233776	0.000713181
STXBP6	-0.790829	0.326429	0.0154069
MIR4786	-0.789506	1.86015	0.671251
GLP1R	-0.78927	0.798422	0.32289
BAALC	-0.789016	0.856209	0.356778
ARHGAP9	-0.78813	1.39394	0.571802
ENTPD3	-0.787714	0.511802	0.12378
MTRNR2L4	-0.787694	2.32122	0.73435
ODF3L1	-0.787397	1.03984	0.448913
UCP3	-0.786939	0.462259	0.0886843
MIR623	-0.786748	1.6975	0.643024
TNNC1	-0.786243	0.249439	0.00162133
RIC3	-0.786209	0.300461	0.0088791
ACTBL2	-0.785654	0.400671	0.049897
MYO18B	-0.785514	0.281045	0.00519031
ADAMTS15	-0.785375	0.287218	0.00624893
LHCGR	-0.785081	1.75022	0.653748
VAMP1	-0.78457	0.195099	5.78554e-05
FAM151B	-0.784499	0.627154	0.210975
ACVR2A	-0.784201	0.207392	0.000156042
SLC25A27	-0.784048	0.396085	0.0477603
HSF2BP	-0.783689	0.428099	0.0671563
PKP3	-0.783516	0.747148	0.294327
ABCA13	-0.783318	0.652447	0.229913
AGAP11	-0.782848	0.783034	0.317426
KANK4	-0.782848	0.21207	0.000222975
PCBP3	-0.782118	0.481278	0.104145
PKHD1L1	-0.781868	0.801694	0.329427
HNRNPA3P1	-0.781642	1.62864	0.631274
TAGLN2	-0.780573	0.445347	0.0796481
GNRH1	-0.77979	0.568917	0.170482
SNORD79	-0.778798	0.847291	0.358011
RHOXF1	-0.778272	2.37209	0.742839
FOXA1	-0.777423	0.805901	0.334713
FBLN1	-0.777237	0.142393	4.80436e-08
HSD17B13	-0.776913	2.07664	0.708315
CCDC144B	-0.776378	1.6345	0.634791
DNAH5	-0.776216	0.312194	0.0129071
TNNI3K	-0.775606	1.95615	0.69174
DNAJC15	-0.775505	0.190182	4.54856e-05
SLFNL1	-0.774558	0.585194	0.185639
SLIT3	-0.774166	0.199494	0.000104176
CAPN9	-0.773394	1.43442	0.589771
POPDC3	-0.77329	0.242478	0.00142713
ARSI	-0.773088	0.228064	0.000699475
XK	-0.772737	0.450297	0.0861511
STOX1	-0.772593	0.70286	0.271675
CPO	-0.772562	1.40905	0.583497
PTK7	-0.772483	0.109889	2.07065e-12
DIRAS3	-0.772351	0.512955	0.132147
TRIM71	-0.771932	0.317696	0.0151079
ZFP36L2	-0.7701	0.16405	2.67516e-06
PCDHB6	-0.769857	0.68288	0.259587
FOLR1	-0.769783	0.341617	0.0242372
PLEKHG4B	-0.769497	0.199341	0.000113291
PZP	-0.769368	1.10439	0.486025
KC6	-0.769029	0.363181	0.0342189
PIWIL4	-0.768997	0.373328	0.0394134
SGK1	-0.768949	0.222839	0.00055914
CCDC80	-0.76893	0.6009	0.200675
SERINC4	-0.768067	0.4455	0.0846977
ZDHHC11	-0.767463	0.355581	0.0309018
CDH10	-0.767338	0.276696	0.00555057
NRAP	-0.766849	0.90728	0.39799
HCRTR1	-0.766732	1.52438	0.614978
RHOJ	-0.766714	0.420984	0.06857
FLI1	-0.76628	0.514335	0.136265
SLC7A3	-0.765045	0.587075	0.192525
MB	-0.764721	0.319502	0.0166894
MYH7B	-0.76443	0.49372	0.121548
PAX6	-0.76324	0.514651	0.138068
PCDH18	-0.763193	0.259715	0.00329726
KRT4	-0.762926	1.69504	0.652643
ATOH8	-0.762842	0.600776	0.20417
TULP1	-0.761463	1.09514	0.486862
ANKRD18A	-0.761145	0.334091	0.0227112
SLC1A2	-0.761053	0.654687	0.245045
CDC42EP1	-0.760829	0.281021	0.00678169
MERTK	-0.760731	0.220569	0.00056278
SLC26A10	-0.760524	0.579426	0.189336
HCRTR2	-0.760247	1.96439	0.698746
EFEMP1	-0.760187	0.507237	0.133956
MYEOV	-0.760142	2.21653	0.731641
PIPOX	-0.759745	0.585241	0.194227
UPK1A	-0.759491	1.17126	0.516702
BMP6	-0.758918	0.354329	0.0322057
SLC22A1	-0.758858	0.776079	0.328168
GAB3	-0.758088	0.602808	0.208538
NFASC	-0.757925	0.311224	0.0148794
UNC5D	-0.757499	0.357847	0.0342748
COL9A3	-0.757102	0.22289	0.000681902
RASL12	-0.756775	0.507607	0.135996
ADHFE1	-0.756656	0.302751	0.0124451
CNTNAP3B	-0.756503	0.381295	0.047252
RCAN2	-0.756453	0.236429	0.00137665
NEK10	-0.756197	0.771105	0.326758
PCSK9	-0.754944	0.664724	0.256071
HCLS1	-0.754829	0.654909	0.249087
RAB25	-0.753991	0.803455	0.34802
CENPA	-0.753032	0.273994	0.00598953
IRX3	-0.752914	0.326129	0.0209638
RASGRF2	-0.75237	0.335831	0.0250698
CRELD2	-0.752186	0.196531	0.000129546
LRRC46	-0.75216	0.78687	0.339128
CPLX1	-0.752113	0.876565	0.39088
BDKRB1	-0.751926	0.714585	0.292682
C5orf46	-0.75105	0.333411	0.0242828
AMN	-0.750904	0.875559	0.391098
METTL7A	-0.750294	0.397443	0.0590527
FLRT2	-0.75006	0.186773	5.92205e-05
THY1	-0.749735	0.303555	0.013517
GRK6	-0.749606	0.221135	0.000699401
ALDH1A2	-0.749545	1.00392	0.455294
CEND1	-0.748103	0.376501	0.0469235
NR1D1	-0.747018	0.232671	0.00132447
AMDHD1	-0.746597	1.35915	0.58279
ISL1	-0.746028	0.20076	0.000202392
LMOD1	-0.745745	0.212207	0.000441035
GNG7	-0.745319	0.38801	0.0547474
CTSK	-0.745151	0.310394	0.0163654
CCDC152	-0.74509	0.892983	0.404065
ESX1	-0.745018	1.58744	0.63884
PCDH9	-0.744902	0.386903	0.0541928
IL7	-0.744442	1.16909	0.524274
PROM1	-0.744141	0.632861	0.239661
HOXB4	-0.744117	0.548586	0.174963
ATP2A3	-0.742909	0.245111	0.00243821
SMPD3	-0.741725	0.556215	0.18236
ADRA2A	-0.740885	0.76981	0.335835
SGCG	-0.740424	0.681466	0.277251
GADD45G	-0.740392	0.377719	0.0499765
ABRA	-0.740158	0.608756	0.224041
CARD16	-0.740019	1.52751	0.62806
MIR4517	-0.739144	0.850623	0.384878
POM121L1P	-0.738423	1.58276	0.640828
CLDN11	-0.738418	1.04582	0.480149
ELAC1	-0.737904	0.334353	0.0273166
UCN2	-0.737636	0.301879	0.0145463
CD48	-0.73741	2.3136	0.749932
C9orf50	-0.737166	1.59786	0.64455
FAM157A	-0.736324	0.64904	0.256593
CRYGS	-0.735914	0.743127	0.322031
SGCD	-0.735869	0.504549	0.144711
SPSB1	-0.735657	0.285967	0.0100962
KIAA0319	-0.735233	0.480145	0.125702
SRGAP3	-0.735085	0.266719	0.00585074
VWA3B	-0.734938	2.22116	0.740735
HEY1	-0.73475	0.291616	0.0117496
CPZ	-0.734717	0.219843	0.000831727
WAS	-0.733441	0.923457	0.427059
CTNNA2	-0.73302	0.649145	0.25881
ZNF365	-0.732929	0.416288	0.078301
ID2	-0.731941	0.182454	6.02986e-05
IL33	-0.731734	0.73376	0.318649
GSG1	-0.731075	1.00018	0.464812
PPP1R12B	-0.730675	0.272002	0.0072252
MMP14	-0.730644	0.49146	0.137099
ADAMTS9	-0.730401	0.213434	0.000621318
LRRC32	-0.730361	0.226849	0.00128372
PMP22	-0.729349	0.174656	2.96799e-05
ADAMTSL2	-0.729287	0.329603	0.0269239
IL16	-0.728733	0.64028	0.255059
MYL4	-0.727137	0.247106	0.0032546
CLDN4	-0.726998	0.495506	0.142326
JAKMIP1	-0.726453	1.91586	0.704555
FHDC1	-0.725567	0.255791	0.00456018
PREX1	-0.725505	0.217265	0.000839989
SUSD2	-0.725059	0.887548	0.413972
CAPS	-0.725058	0.299219	0.0153858
TMEM191A	-0.725	0.816667	0.374673
AMZ2P1	-0.724885	0.325307	0.0258599
DNAH3	-0.723837	0.942621	0.442547
TREML2	-0.722611	1.37433	0.599032
PDLIM2	-0.722401	0.159396	5.83947e-06
ANKRD35	-0.72201	0.947912	0.446248
SAMD13	-0.721899	1.08906	0.507416
C7	-0.721574	0.475821	0.129398
SHANK2	-0.721223	0.925655	0.435892
PRSS27	-0.721223	0.531296	0.174629
CLDN19	-0.721161	0.634417	0.255651
DUSP9	-0.720808	0.621626	0.246232
ACACB	-0.720713	0.238257	0.00248687
PHOSPHO2	-0.720569	0.671844	0.283484
P2RY14	-0.719223	1.57523	0.647971
MR1	-0.716912	0.551189	0.193374
RAB40A	-0.716436	0.662592	0.279581
GBP7	-0.715808	2.01517	0.722432
F2RL1	-0.715782	0.75325	0.341981
ADORA2A	-0.715677	0.388053	0.0651431
ITGA11	-0.715665	0.680125	0.292683
UNC45B	-0.715603	0.271168	0.00831593
LSM6	-0.715535	0.399246	0.0730982
CLDN9	-0.714863	0.280062	0.0106948
GPR173	-0.71416	0.232798	0.00215691
PTGIS	-0.713388	0.367449	0.0522026
PRX	-0.713079	0.272478	0.00887028
ANO2	-0.713019	0.701891	0.309698
ARRDC4	-0.712945	0.16305	1.22799e-05
SNORA13	-0.712936	2.11856	0.736479
ZEB1-AS1	-0.7125	0.479185	0.137041
UFSP1	-0.711909	0.675347	0.29182
MAN1C1	-0.711775	0.236568	0.00262326
ALG10B	-0.711454	0.331834	0.0320322
FGF7	-0.711191	0.543448	0.190648
C1orf74	-0.711013	0.266062	0.00753201
VWC2	-0.71093	0.387698	0.0666957
TRIM54	-0.710765	0.321477	0.0270401
TRPM6	-0.709578	0.817719	0.38553
CLDN6	-0.709371	0.200617	0.000406328
ITGBL1	-0.709279	1.69659	0.675902
POM121L9P	-0.709146	0.944041	0.452543
ZIC2	-0.709127	2.52918	0.779187
KLK6	-0.709067	0.502462	0.15819
FZD7	-0.708444	0.262478	0.00695355
ERBB3	-0.707231	0.322282	0.0282034
DTWD1	-0.707181	0.274485	0.00998379
MMP19	-0.706552	0.610021	0.246765
ARL11	-0.706109	0.919215	0.442389
TNNI1	-0.706107	0.239785	0.00323213
TECRL	-0.70609	0.300798	0.0189055
EXOC3L2	-0.705953	0.879504	0.422164
DSC1	-0.705517	0.586396	0.228922
TTC29	-0.705466	1.59296	0.657864
EGFL6	-0.705106	1.22252	0.564099
KCNQ5	-0.705085	0.272365	0.00963264
EXOC3L1	-0.704994	0.459504	0.124968
PHACTR1	-0.704338	0.392131	0.0724657
FAM107A	-0.703519	1.52385	0.644317
TAC3	-0.703511	0.552971	0.203288
CASQ2	-0.703487	0.270854	0.00939615
FOXC2	-0.702596	0.625735	0.261509
ADAMTSL3	-0.702415	0.349401	0.0443951
GABRB2	-0.701218	0.363266	0.0535677
SNORD115-41	-0.701215	2.07877	0.735874
RASSF4	-0.70088	0.174438	5.87101e-05
PHOSPHO1	-0.699983	1.29889	0.58995
PRSS23	-0.699737	0.128733	5.46229e-08
SPAG8	-0.699668	0.775172	0.36674
RPS6KA5	-0.69843	0.356242	0.0499315
NTRK2	-0.697903	0.466665	0.134781
MIR614	-0.697856	0.378861	0.065478
DNAH2	-0.697481	0.427294	0.102612
C16orf54	-0.696736	2.0579	0.734936
FBXO40	-0.696485	0.449626	0.121374
DNAAF1	-0.695899	1.22173	0.568948
HS3ST3B1	-0.695713	0.533172	0.191941
CD226	-0.695639	1.22852	0.57123
CATSPERG	-0.694394	0.47899	0.147141
ARHGAP28	-0.69353	0.263635	0.00852227
C2CD4D	-0.69326	1.2182	0.5693
CGNL1	-0.693212	0.23032	0.00261442
CACNA2D3	-0.693208	0.440066	0.115202
TCN1	-0.692827	1.28508	0.589795
TLN2	-0.692697	0.14431	1.58618e-06
SYNPO	-0.691708	0.194028	0.000363872
TMEM105	-0.691609	0.648169	0.285963
LAT2	-0.691482	0.740811	0.350607
B3GALT1	-0.690306	0.932912	0.459332
FMO5	-0.690248	0.718485	0.336704
KRTCAP3	-0.690094	0.633868	0.276285
SNAP91	-0.689692	0.408915	0.0916727
MYBPC2	-0.689556	0.810893	0.395121
TBX2	-0.689217	0.314398	0.0283663
PHLDB2	-0.688982	0.131224	1.51739e-07
RNASET2	-0.688811	0.681282	0.311992
CYLC2	-0.688738	2.17885	0.751925
TMEM132B	-0.687806	0.455516	0.131056
OCEL1	-0.687761	0.364471	0.0591589
MLIP	-0.68719	0.291155	0.018264
TFAP2E	-0.687158	0.448013	0.125081
AOAH	-0.686858	2.13053	0.747158
EPHX3	-0.686514	0.688842	0.318949
ZBTB8A	-0.686367	0.200671	0.000625367
MPPED2	-0.686219	0.257889	0.00779308
SERPINE2	-0.68604	0.257371	0.00768574
HRC	-0.685374	0.298015	0.0214598
PTGER1	-0.684664	1.23006	0.577794
SLC16A8	-0.684568	0.578498	0.236669
KCNK15	-0.683929	1.84536	0.710921
ZNF385B	-0.683547	0.750791	0.362593
NEGR1	-0.683502	0.352959	0.0528074
SORCS2	-0.683173	0.274784	0.0129108
MYOZ2	-0.683103	0.207902	0.00101732
FAM71F1	-0.68223	1.52047	0.653649
XIRP1	-0.680601	0.442888	0.124359
RNPC3	-0.680281	0.290449	0.0191718
LCAT	-0.679939	0.175952	0.000111389
HOXB3	-0.679856	0.304104	0.0253777
SMPX	-0.679454	0.248775	0.00631039
ARHGAP25	-0.679351	0.798611	0.394955
PMS2P5	-0.679028	0.58456	0.245396
LIMCH1	-0.678982	0.15832	1.7974e-05
NDST4	-0.6785	2.25362	0.76336
LYPD3	-0.678293	0.256783	0.00825401
C6orf132	-0.677979	0.603721	0.261438
MIR630	-0.677739	0.877677	0.439998
ALDH8A1	-0.677264	0.557626	0.224538
SNORD4B	-0.677218	1.7458	0.698081
BCORP1	-0.675936	1.08024	0.531492
DUSP4	-0.675743	0.221744	0.0023083
CNTNAP3	-0.675522	0.230241	0.00334643
TCERG1L	-0.675119	0.597944	0.258869
ZNF503	-0.674163	0.265288	0.0110457
VSIG10	-0.674104	0.359396	0.0607026
IRX5	-0.674076	0.396409	0.0890456
FAM133B	-0.672544	0.81822	0.4111
IFIT1B	-0.67246	2.38485	0.777965
GDPD3	-0.67244	0.644442	0.296742
ZNF681	-0.671771	0.330211	0.0419148
NPHP3-ACAD11	-0.671607	0.554427	0.22576
CCDC96	-0.670924	0.589428	0.255011
BDNF	-0.669439	0.329109	0.0419421
RASGEF1A	-0.669243	0.537267	0.212895
EPSTI1	-0.668592	0.329725	0.042588
LGR4	-0.668443	0.174558	0.000128481
SPINK5	-0.668297	0.262439	0.0108813
RPL23AP32	-0.668232	1.11908	0.550422
ABHD14A	-0.667974	0.289814	0.0211759
RIMS4	-0.667759	0.320022	0.036924
SLCO1B1	-0.66773	1.03736	0.51978
HS3ST5	-0.667187	0.801298	0.405052
PROX1	-0.666248	0.244153	0.00635616
NAALADL2	-0.666064	0.289374	0.0213498
MATN2	-0.665994	0.193159	0.00056497
APOA4	-0.665621	1.97386	0.735952
PCSK1N	-0.665515	0.216039	0.00206632
STARD5	-0.665275	0.506485	0.189009
MIR1914	-0.665098	0.999575	0.505807
OTOF	-0.664634	1.52354	0.662661
AASS	-0.664122	0.169545	8.96241e-05
CHRM4	-0.663331	0.717819	0.355438
NECAB1	-0.663248	0.416943	0.111668
DACT3	-0.663241	0.275686	0.0161379
KCNA2	-0.662776	1.00303	0.508757
KCND3	-0.662539	0.781435	0.396522
ESPN	-0.662536	1.11177	0.551223
CCL2	-0.661087	0.408413	0.105517
GPM6A	-0.660861	0.896744	0.461149
LYZ	-0.660551	2.05562	0.747954
CCDC74A	-0.660205	0.40851	0.106066
EID2B	-0.659889	0.657143	0.315292
PCDHB9	-0.659786	0.259785	0.0110934
UNC5CL	-0.659731	0.372132	0.0762549
DUSP10	-0.65951	0.183027	0.000314146
LRP2	-0.659495	0.214057	0.00206354
NINJ2	-0.659332	0.587958	0.262121
SIRT4	-0.659328	0.567364	0.245199
ANKS1A	-0.658976	0.235662	0.00516957
CKM	-0.658691	0.273268	0.0159344
APCDD1L	-0.658672	0.619761	0.28788
GSTA4	-0.658216	0.248157	0.0079918
DNAH7	-0.658029	0.469546	0.16109
TRH	-0.65789	0.312963	0.0355417
[truncated: 12,207 more rows]

## Sheet: S9 Table
Supplementary Table 9 - Pathways enriched by genes upregulated in Infected (48 hpi) iPSC-CM compared to Bystander iPSC-CM after FACS sorting, according to Hallmark (1) pathway analysis.
Pathways with pvalue <0.05 were considered enriched
	HALLMARK ID Pathway	Gene Ratio	pvalue	Adjusted pvalue	Gene ID
1	mTORC1 Signaling	41/200	2.01394e-20	9.66693e-19	CDKN1A;TOMM40;TFRC;SHMT2;GBE1;PIK3R3;STC1;PLOD2;AK4;TMEM97;ENO1;HK2;RRP9;HSPD1;GGA2;STIP1;RDH11;NAMPT;PGK1;ME1;LTA4H;ABCF2;PGM1;PDK1;HSPA9;TPI1;PNO1;HSPA4;TXNRD1;GSR;M6PR;CACYBP;DHCR24;TUBA4A;MLLT11;ACLY;MTHFD2;PSAT1;SCD;POLR3G;DHCR7
2	Myc Targets V2	22/58	9.65142e-18	2.31634e-16	DDX18;DUSP2;NOP2;WDR74;IMP4;TMEM97;PHB;PA2G4;PPRC1;RABEPK;HK2;RRP9;HSPD1;RCL1;EXOSC5;MYBBP1A;CDK4;GRWD1;PES1;UTP20;RRP12;SLC19A1
3	Glycolysis	27/200	1.61198e-09	2.57917e-08	ABCB6;STC1;PLOD2;AK4;ENO1;PYGL;ENO2;HK2;FAM162A;STC2;MXI1;PGK1;ME1;PDK3;QSOX1;ME2;SLC16A3;TPI1;PGAM1;GOT2;SAP30;KIF2A;DEPDC1;SLC25A10;FKBP4;PFKP;SLC25A13
4	Adipogenesis	24/200	1.28378e-07	1.54054e-06	SCARB1;PFKFB3;GBE1;MCCC1;AK2;MRPL15;COQ9;FAH;AGPAT3;ACLY;BCL2L13;GRPEL1;UCP2;ME1;UBQLN1;PLIN2;SLC25A10;ESYT1;CYC1;DHCR7;SLC19A1;MGLL;PGM1;YWHAG
5	Hypoxia	23/200	5.0402e-07	4.83859e-06	SCARB1;CDKN1A;TPI1;PFKFB3;GBE1;STC1;RORA;AK4;ENO1;ENO2;HK2;SAP30;FAM162A;STC2;MXI1;PGK1;PDK3;ALDOC;PLIN2;ATP7A;PGM1;PFKP;PDK1
6	Myc Targets V1	22/200	1.88571e-06	1.50857e-05	DDX18;CCT2;SMARCC1;HSP90AB1;GLO1;CSTF2;GOT2;DDX21;PA2G4;PHB;EIF2S1;GSPT1;RRP9;HSPD1;CDK4;FAM120A;PGK1;PSMD1;CYC1;KPNA2;ABCE1;CCT5
7	Unfolded Protein Response	14/113	3.69977e-05	0.000253699	HSPA9;NOP14;WFS1;DDX10;EIF2S1;RRP9;EXOSC5;MTHFD2;PSAT1;KIF5B;STC2;EIF4EBP1;CHAC1;ATF6
8	p53 Pathway	18/200	0.000220501	0.001323	CYFIP2;RB1;CDKN1A;STEAP3;HSPA4L;RHBDF2;OSGIN1;AEN;TCN2;MAPKAPK3;FAM162A;NINJ1;KIF13B;CTSF;CTSD;ADA;EPHA2;CDK5R1
9	E2F Targets	17/200	0.000631097	0.00302927	CDKN1A;TFRC;AK2;PA2G4;PAICS;IPO7;EIF2S1;DCK;GSPT1;RAD50;MTHFD2;CDK4;ZW10;POLD1;DEPDC1;TRIP13;KPNA2
10	Xenobiotic Metabolism	17/200	0.000631097	0.00302927	CYFIP2;NQO1;AHCY;ALAS1;GCH1;SHMT2;GSR;TMEM97;FAH;RAP1GAP;PSMB10;CNDP2;MTHFD1;NINJ1;LONP1;ASL;EPHA2
11	Cholesterol Homeostasis	9/74	0.00102162	0.004458	ATXN2;SCD;FASN;PDK3;MVD;ALDOC;TMEM97;DHCR7;CXCL16
12	Fatty Acid Metabolism	14/158	0.00124039	0.0045799	HSP90AA1;ADSL;RAP1GDS1;CPOX;ACSL4;DHCR24;ENO2;HSPH1;RDH11;FASN;GPD1;ME1;PCBD1;MGLL
13	UV Response Up	14/158	0.00124039	0.0045799	ALAS1;TFRC;GCH1;DDX21;ENO2;TUBA4A;ICAM1;STIP1;GRPEL1;SPR;PPAT;FKBP4;BID;ATP6V1F
14	Reactive Oxygen Species Pathway	7/49	0.00142022	0.00486932	NQO1;PRNP;SRXN1;TXNRD1;GSR;MGST1;PFKP
15	Oxidative Phosphorylation	16/200	0.00170108	0.00544345	HSPA9;MRPS15;ALAS1;GOT2;TIMM13;MRPL15;TIMM10;MRPS30;LRPPRC;ACAT1;TIMM50;GRPEL1;OPA1;CYC1;COX10;ATP6V1F
Reference:
(1)Liberzon et al., 2015, Cell Systems 1, 417–425 December 23, 2015

## Sheet: S10 Table
Supplementary Tabe 10- Differentially expressed proteins: 48 hpi versus Control
Genes with pvalue <0.05 were considered different
Gene	Protein name	log2 Fold Change 48hpi/Control	pvalue
MX1	Interferon-induced GTP-binding protein Mx1;Interferon-induced GTP-binding protein Mx1, N-terminally processed	9.1625	0.0014944
ISG15	Ubiquitin-like protein ISG15	6.6214	0.0047049
VAPB	Vesicle-associated membrane protein-associated protein B/C	3.8158	0.019456
SLC25A3	Phosphate carrier protein, mitochondrial	3.7212	0.015421
SLC16A3	Monocarboxylate transporter 4	3.6975	0.032263
TFRC	Transferrin receptor protein 1;Transferrin receptor protein 1, serum form	3.659	0.01294
ATP2B4	Plasma membrane calcium-transporting ATPase 4	3.6315	0.0043524
HK2	Hexokinase-2	3.3882	0.0064268
ATP2A2	Sarcoplasmic/endoplasmic reticulum calcium ATPase 2	3.0994	0.0059074
HIST1H1C	Histone H1.2	3.0372	0.0039797
DSG2	Desmoglein-2	3.0161	0.0021811
H1F0	Histone H1.0;Histone H1.0, N-terminally processed	2.9931	0.009388
RAC1;RAC3;RAC2	Ras-related C3 botulinum toxin substrate 1;Ras-related C3 botulinum toxin substrate 3;Ras-related C3 botulinum toxin substrate 2	2.9559	0.029628
HIST1H1B	Histone H1.5	2.8559	0.0039806
SFPQ	Splicing factor, proline- and glutamine-rich	2.8221	0.0013541
MTCH2	Mitochondrial carrier homolog 2	2.7664	0.010501
CDC42	Cell division control protein 42 homolog	2.6626	0.011826
SLC25A11	Mitochondrial 2-oxoglutarate/malate carrier protein	2.636	0.0059204
AFG3L2	AFG3-like protein 2	2.3097	0.0084528
PGRMC1	Membrane-associated progesterone receptor component 1	2.1643	0.0060179
ATP1A1	Sodium/potassium-transporting ATPase subunit alpha-1	2.1543	0.0041356
RHOA	Transforming protein RhoA	2.1496	0.0080031
HIST1H3A;HIST3H3	Histone H3.1;Histone H3.1t	2.1379	0.01971
RPN1	Dolichyl-diphosphooligosaccharide--protein glycosyltransferase subunit 1	2.0944	0.034022
VAPA	Vesicle-associated membrane protein-associated protein A	2.0296	0.031136
SLC16A1	Monocarboxylate transporter 1	2.0185	0.010937
BSG	Basigin	1.9422	0.028557
FN1	Fibronectin;Anastellin;Ugl-Y1;Ugl-Y2;Ugl-Y3	1.9394	0.0064508
ITGB1	Integrin beta-1	1.9206	0.0085752
CKAP4	Cytoskeleton-associated protein 4	1.8607	0.001767
UCHL1	Ubiquitin carboxyl-terminal hydrolase isozyme L1	1.849	0.038571
RAB11B;RAB11A	Ras-related protein Rab-11B;Ras-related protein Rab-11A	1.83	0.022531
RPS13	40S ribosomal protein S13	1.8225	0.049091
NUDC	Nuclear migration protein nudC	1.8111	0.012073
SLC25A4	ADP/ATP translocase 1	1.7521	0.0455
RAB10	Ras-related protein Rab-10	1.7255	0.029658
RPL17	60S ribosomal protein L17	1.725	0.035826
YBX3	Y-box-binding protein 3	1.7244	0.041886
ALDH9A1	4-trimethylaminobutyraldehyde dehydrogenase	1.6817	0.027305
FABP3	Fatty acid-binding protein, heart	1.673	0.030719
TOMM70A	Mitochondrial import receptor subunit TOM70	1.5687	0.018452
GNAI2	Guanine nucleotide-binding protein G(i) subunit alpha-2	1.5659	0.018255
HK1	Hexokinase-1	1.541	0.01684
DES	Desmin	1.5384	0.011702
KTN1	Kinectin	1.5229	0.025749
SUCLA2	Succinyl-CoA ligase [ADP-forming] subunit beta, mitochondrial	1.4902	0.0469
ATP5C1	ATP synthase subunit gamma, mitochondrial	1.2402	0.028164
PDIA4	Protein disulfide-isomerase A4	1.2366	0.045632
MYH6	Myosin-6	1.2129	0.0038112
ATP5F1	ATP synthase subunit b, mitochondrial	1.1704	0.0093467
COL4A2	Collagen alpha-2(IV) chain;Canstatin	1.0832	0.014771
PRKCSH	Glucosidase 2 subunit beta	1.0291	0.0192
HMGB2	High mobility group protein B2	0.88594	0.034284
FERMT2	Fermitin family homolog 2	0.85773	0.038421
HSPG2	Basement membrane-specific heparan sulfate proteoglycan core protein;Endorepellin;LG3 peptide	0.8532	0.010059
CSRP3	Cysteine and glycine-rich protein 3	0.85189	0.022266
DYNC1I2	Cytoplasmic dynein 1 intermediate chain 2	0.82747	0.0045307
NAP1L4	Nucleosome assembly protein 1-like 4	0.77061	0.010533
SDHA	Succinate dehydrogenase [ubiquinone] flavoprotein subunit, mitochondrial	0.75554	0.01709
UGP2	UTP--glucose-1-phosphate uridylyltransferase	0.57174	0.02569
ERP44	Endoplasmic reticulum resident protein 44	0.54335	0.010706
APEX1	DNA-(apurinic or apyrimidinic site) lyase;DNA-(apurinic or apyrimidinic site) lyase, mitochondrial	0.42931	0.029397
ACTC1	Actin, alpha cardiac muscle 1	0.40231	0.025273
LPP	Lipoma-preferred partner	-0.77541	0.027913
MDK	Midkine	-1.0619	0.031854
RBBP7	Histone-binding protein RBBP7	-1.5476	0.019603
SRSF5	Serine/arginine-rich splicing factor 5	-2.771	0.022363
TRIOBP	TRIO and F-actin-binding protein	-2.8533	0.026811
HTATSF1	HIV Tat-specific factor 1	-3.8434	0.0060662
HMGN2	Non-histone chromosomal protein HMG-17	-3.8948	0.017945
PTMS	Parathymosin	-4.0986	0.025145
CD99	CD99 antigen	-4.4312	0.0030053
CNBP	Cellular nucleic acid-binding protein	-5.8873	3.44e-05

[truncated: 6 more sheets: S11 Table, S12 Table, S13 Table, S14 Table, S15 Table, S16 Table]
